# Supplementary material for: Dysbiosis in Human Urinary Microbiota May Differentiate Patients with a Bladder Cancer
Source: Int J Mol Sci. 2024 Sep 21;25(18):10159. doi: 10.3390/ijms251810159 (PMC11432408; doi:10.3390/ijms251810159)
Supplement: Supplementary file 1 [file ijms-25-10159-s001.zip › Table S1.xlsx]

## Sheet: Table S1
Table S1. Taxonomic assignement of OTUs detected per samples
	K1	K12	K13	K14	K15	K19	K2	K20	K21	K22	K23	K25	K27-CC	K3	K32	K36	K37	K38	K39	K4	K42	K44	K46	K47	K48	K49	K5	K50	K6	K9	T10-1	T10-2	T111	T12-1	T12-2	T13	T157	T165	T166	T17	T183	T19	T24	T25	T31	T33	T4	T5	T50
Escherichia/Shigella	136.9	462.1	0	32.5	0	1996.3	2.2	210.8	10.6	0	3.9	9.3	105.9	4	2.5	0	434.8	0.7	1.4	28.7	42.7	0	0	776.1	88.7	59.7	1.4	0	6.7	0	0	0	722.9	117.2	736.8	0	80.2	95	0	2.7	0.9	155.5	13	0	0.7	0.5	1274.7	3.1	1.7
Prevotella	0.3	0	59.2	0	0	0	1.6	1.6	0	2.2	0	0	0	0	0.7	509.3	0	36	0	0.5	0	0	0	0	0	0	1.6	0.2	0	0	139.3	5.3	0	83.1	10.2	0	93.3	0	0	103.7	597.2	112	376.6	0	483.7	0.7	0	20	3.3
Anaerococcus	0.7	36.2	15.9	0	1176.8	0	1.2	52.5	103.2	13.4	0	0	0	11	0	0.4	0	21.1	0	136.2	611.9	0	9.3	0	0	343.7	275.5	91.3	1	35.6	575.5	75.7	0	322.1	159.9	165.6	36.1	224.2	0	392.1	232.2	73.5	401.8	1008.5	0.8	106.9	0	742.2	49
Enterococcus	0	0	0	0	0	0	0	0	0	0	1638.8	0	0	0	0	9.2	0	0	0	1072.9	4.8	0	0	0	0	653.6	2.6	0	0	0	0	0	0	0	0	254.3	27.9	0	0	10.1	0	129.9	0	0	0	0	0	47.9	0
Corynebacterium	22.3	51.3	7.6	649.3	148.2	0	0.4	0	805.3	0	171.9	188.4	180.1	1078.4	22.6	84.6	3.5	539.2	3.5	0	63.8	259.2	1093.8	1154.3	0	123.3	592.7	15.7	1775.2	239.1	63.4	1149.4	0	703	23.1	970.2	599.5	492.7	177.9	280.6	153.9	64.4	4.7	6.2	3.1	46.4	198.8	256.2	284.2
Facklamia	0	0	0	0	6	0	0	0	18.7	0	0	0	0	0	35.5	0	0	0	0	0	0	0	36.1	0	0	126	20.1	0	0	0	0	0	0	2.7	13.9	0	0.6	9.3	0	0	184	12.9	28	4.4	0.4	58.7	0	116.7	217.2
Staphylococcus	156	0	0.7	0	0	0	0.7	0	581.4	0	0	0	113.9	200.5	15.5	1	0	0	1562.2	0	2.5	8.9	3.4	0	0	41.1	55.5	0.3	8.3	11.2	1.1	0	0	0	0	526.3	129.5	0	512.7	25.5	65.4	174.3	0	0	0.4	23.6	526.1	86.3	14.5
Actinomyces	104.6	0	0	0	0	0	1.6	80.5	0	0	0	0	0	0	0	1.2	0	16.2	0	0	0	0	2.6	0	0	115.2	4.4	143	64	0	0.3	0	0	0	0.9	0	0.8	427.1	0	127.4	11.2	4.9	0.7	7.1	0	0.1	0.3	55.6	129.3
Actinotignum	0	0	0.5	0	0	0	4.2	110.3	0	0	0	32.1	0	0	0	203.8	0	66.7	0	0	0	0	0	0	0	29.5	0	0	0	0	45.8	0	0	17.1	0.1	0	75.4	0	0	0	15.3	0	0	0	57.1	51.9	0	38.3	2
Morganella	0	0	0	0	0	0	0	0	0	0	0	0	0	0	0	0	0	0	0	0	0	0	0	0	0	0	0	0	0	0	0	0	0	0	0	0	90.4	0	0	0	0	0	0	0	0	0	0	0	0
Salmonella	0	0	0	0	0	3.4	0	0	0	0	0	0	0	0	0	0	0	0	0	0	0	0	0	0	1833.6	0	0	0	0	0	0	0	0	0	0.7	0	0	1.4	0	0	0.2	0	0	0	0	0	0	0	0
Peptoniphilus	106.3	0	7.7	0	0	0	12.2	12.4	0	0	0	0	0	0	504	0	0	76.1	0	210.1	301.6	0	279.7	0	64.7	0.8	0.8	815.4	4.3	0	12.2	0	0	134.6	9.3	5.8	98.1	113.6	0	61.2	150	161.3	390	0	118.2	37.6	0	208.7	58.4
Brevibacterium	0	0	0	0	0	0	0	0	0	0	0	0	0	0	0	0.2	0	0	0	0	0	0	0	0	0	1.4	5.4	0	0	0	0	0	0	0	0	0	20.1	0	0	0	0	0	0	0	1.3	0	0	65.2	0
Incertae_Sedis	0	0	0	0	0	0	0	0	0	0	0	0	0	0	0	0	0	0	0	28.1	0	0	0	0	0	0	0	0	0	0	0	0	0	0	0	0	0	0	0	0	0	0	0	0	0	0	0	0	0
Streptococcus	1339	0	5.7	0	21.6	0	1650.6	0	17.3	1748.4	0	1740.1	159	419.7	0	0.2	1553.1	43	0	0	10.2	0	3	0	0	1.9	428.5	0	4.3	0	218.8	12.7	0	3.4	31.8	53.9	35.8	0	0	778.3	34.6	310.7	31.5	943.5	4.8	1.9	0.1	0	549
Propionimicrobium	0	0	91.4	0	0	0	1	1406.4	1.2	0	0	0	0	0	0	10.1	0	133.6	0	0.4	0	0	33.3	0	0	0	5.8	528.7	1.2	0	14	0	0	3.3	4.8	0.1	4.5	0	0	0	94.4	1.8	1.2	0	22.5	57.2	0	75.2	19.9
Aerococcus	21.4	0	0	0	0	0	0	0	0	0	0	0	0	0	444.1	120.5	0	0	0	0	0	0	0	0	0	0	167	18.6	0	0	0	3.5	0	19.6	2.8	0	489.3	0	0	0	9.4	13.3	0	0	17.2	48.7	0	0	2.2
Alloscardovia	0	0	0	0	0	0	203.5	0	0	0	110.5	0	0	0	0	15.8	0	0	0	0	0	0	0	0	0	0	0	0	0	0	0	0	0	0	0	0	0	0	0	0	0	0	0	0	0	0	0	0	0
Fusobacterium	0	0	15	0	616.6	0	0	59.2	0	15.1	0	0.5	0	0	12.3	376.5	0	470.9	0	0	47.8	0	0	0	0	0	0	5.2	0	0	0	0	0	0	11.5	0	0	0	0	0	0.2	0	98.9	0	653.4	0	0	0	0
Actinobaculum	0	0	0	0	0	0	1.1	0	0	0	18.4	0	0	0	0	0	0	0	0	0	0	0	0	0	0	3.6	0	0	0	0	0	0	0	2.2	1.2	0	0	0	0	0	0	0.9	2.8	0	0	0	0	0	0
Campylobacter	0	0	0	0	0	0	0	0	0	0	0	0	0	0	1.1	6	0	17.3	0	0	0	0	0	0	0	0	0	0	0	0	2.8	0	0	0.5	13.7	0	1	0	0	0	7.2	0	59.1	0	0.3	55.6	0	13.9	0
Veillonella	0.8	0	0	0	0	0	0	0	0	0	0	0	0	0	0	282.6	1	0	0	0	0	0	0	0	0	0	0	0	0	0	1.3	746.4	0	0	0	0	0	0	0	76	0	0.8	0	0	0	0	0	0	0
Finegoldia	80.7	0	4.4	0	0	0	0.2	0	0	0	0	0	0	0	0	0	6.3	44.8	0	0	647.6	0	390.8	0	0	123.3	0	0	0	0	2.4	0	0	25.3	1.1	3.7	10.9	0	0	116.8	1	18.6	6.5	29.2	20	0	0	78.1	165.4
Dialister	0	0	1.1	0	0	0	6.3	0	0	30.4	0	0	0	0	0	102.5	0	17.1	0	13	223.1	0	0	0	0	0	0.3	0	0	0	0.2	0	0	18.4	3.2	0	0.2	0	0	5.5	52.7	21.8	205.5	0	393.8	0.2	0	0	0
Negativicoccus	12.2	0	0	0	0	0	0.6	57.6	0	0	0	0	0	0	260.8	0	0	0	0	0	0	0	53.8	0	0	0	84.7	0.1	0	0	13.1	0	0	86.5	2.1	0	146.6	1.8	0	0.1	0.3	14.6	0	0	26.2	63.9	0	96	258.2
Ezakiella	0	0	92.6	0	0	0	0	0	0	0	0	0	0	0	0	0	0	16.6	0	0	0	0	0	0	0	0	0	11.2	0	840.7	0.1	0	0	67.1	0	0	6.1	0	0	0	0	247.1	290.2	0	0.2	451.8	0	0	77.8
Varibaculum	12.7	0	0	0	0	0	1.6	0.4	0	0	0	0	0	0	0	63.6	0	416.3	0	0	0	0	3.3	0	0	95.2	0	32.2	0	0	0	0	0	1.9	1.1	0	0	1	0	0	28.7	0	0	0	0.2	4.8	0	0.7	0
Cutibacterium	5	1424.7	0	0	5.4	0	1.4	0.3	2.7	0	12.8	5.5	62.2	269.1	0	0	0	0.1	2.9	2	0	1661.4	8.7	69.6	0	3.6	0	0	0	12.5	0	0	0	0.3	0	0	43.6	0	0	0	0	0	0	0	0	0	0	0	0
Mobiluncus	0	0	821.9	0	0	0	0.7	0	0	0	0	0	0	0	17.6	50.3	0	14.8	0	0	31.4	0	0.4	0	0	0	19.8	2.7	0	287.2	0	0	0	70.7	0	0	0	0	0	0.5	2.8	1	0	0	1.7	0	0	4	4.5
Arcanobacterium	0	0	0	0	0	0	0	0.6	0	0	0	0	0	0	0	0	0	0	0	0	0	0	0	0	0	0	0	61.3	0	0	0.1	0	0	44.9	0	0	1.7	0	0	0	0	0	8.7	0	0	3.7	0	0	0
Peptococcus	0	0	0	0	1.5	0	0	0	0	0	0	0	0	0	0	0	0	0	0	0	0	0	0.1	0	0	0	0	0	0	0	0	0	0	0.6	0	0	0	0	0	0	0	0	0	0	0	0	0	0	0
Parvimonas	0	0	0	0	0	0	0	0	0	0	0	0	0	0	0	76.4	0	4.2	0	0	0	0	0	0	0	0	0	0	0	0	0	0	0	0	0	0	0	0	0	0	0	0	4.8	0	0.1	0	0	0	0
Fastidiosipila	0	0	0	0	0	0	0	0	0	0	0	0	0	0	0	0	0	0	0	0	0	0	0	0	0	0	0	0	0	0	0	0	0	0	0	0	0	0	0	0	0.1	0	23.5	0	0	4.3	0	12	0
Isobaculum	0	0	0	0	0.6	0	0	0	0	185.8	0	0	0	0	0	0.1	0	0	0	0	0	0	0	0	0	0.8	0.4	0	0	0	0	0.2	0	0	0	0	0.1	0	0	0.1	0.1	0.1	0	0	0	0	0	0.1	0
Fenollaria	0	0	0	0	0	0	0	1.8	0	0	0	0	0	0	399.6	0	0	0	0	0	0	0	62	0	0	0	0.8	269	2.1	22.6	0	0	0	0	0.1	0	0	0	0	0	310.8	0.7	17.2	0	0	18.1	0	0	43.4
Howardella	0	0	0	0	0	0	0	0	0	0	0	0	0	0	0	2.2	0	0	0	0	0	0	0	0	0	0	0	4.6	0	0	0	0	0	0	0	0	0	0	0	0	0	0	1.1	0	7.1	0	0	0	0
Porphyromonas	0	0	1.4	0	0	0	0	0	0	0	0	0	0	0	8	0	0	3.2	0	0	0	0	13.5	0	0	0	0	0	0	0	2.1	0	0	122	3.4	0	0.4	0	0	0	2.6	2.4	4.9	0	0.2	552.7	0	4.3	119.7
Lactobacillus	0	0	0	18.8	23.3	0	105	0	0	3.6	0	0	0	0	0	0	0	0	0	0	0	0	0	0	0	0	7	0	0.2	0	907.2	2	1277.1	0	345.6	0	0.1	0	1308.8	8.7	0.1	0.1	0	0	24.9	0	0	0	0
Gardnerella	0	0	0	0	0	0.1	0	0.2	0.1	0	0	0	0	0	0	0	0	0	0	0	5.8	0	0	0	0	0	0	0	0.4	0	0	0	0	0	613	0	0.2	0	0	0	0	0.4	0	0	44.3	0	0	0	0
Granulicatella	0	0	0	0	0	0	0	0	0	0	0	0	0	0	0	0.9	0	0	0	0	0	0	0	0	0	0.5	46	0	0	0	0	0	0	0	0	0	0	0	0	0	0	0.1	3.5	0	0	0.8	0	0	0
Chryseobacterium	0	0	0	0	0	0	0	0	0	0	0	0	0	0	0	0	0	0	0	0	0	0	0	0	0	0	0	0	0	0	0	0	0	0	0.6	0	0	0	0	0	0	22.2	0	0	0	0	0	0	0
Gemella	0	0	0.4	0	0	0	0	0	0	0	11.5	0	0	0	0	0	0	0	0	0	0	0	0	0	0	0	130.6	0	0	0	0	0	0	0	0	3.6	0	0	0	3.5	0	0	0	0	0	0	0	0	0
Prevotellaceae_NK3B31_group	0	0	284.7	0	0	0	0	0	0	0	0	0	0	0	0	0.7	0	0	0	0	0	0	0	0	0	0	0	0	0	0	0	0	0	0	0	0	0	0	0	0	35.9	0	0	0	0	0	0	0	0
Kocuria	0	0	0	0	0	0	0	4.8	0	0	0	0	0	0	0	0	0	0	0	0	0	0	0	0	0	0	149.1	0	1.4	0	0	0	0	0	0	0	0	0	0	0	0	0	0	0	0	0	0	0	0
Acinetobacter	0	0	0	0	0	0	0.1	0	0	0	0	0	0	0	0	0	0	0	0	0	0	0	0	0	0	0	0	0	0	0	0	0	0	0	0.9	0	0	0	0	0	0	0	1.2	0	0	0	0	0	0
Enhydrobacter	0	0	0	0	0	0	0	0	0	0	0	0	1270.4	0	0	0	0	0	0	0	0	0	0	0	0	0	0	0	0	0	0	0	0	24.9	1	3.1	0	0	0	0	0	9.1	0	0	0	0	0	0	0
Paracoccus	0	0	0	0	0	0	0	0	0	0	0	0	0	0	0	0	0	0	0	0	0	0	0	0	0	0	0	0	0	0	0	0	0	0	0.4	0	0	0	0	0	0	0	0	0	0	0	0	0	0
Haemophilus	0	0	0	0	0	0	0	0	0	0	0	0	0	0	0	0	0	0	0	0	0	0	0	0	0	0	0	0	0	0	0.1	0	0	0	0	0	0	0	0	0	0	0	0	0	0	0	0	0	0
Lawsonella	0	0	0	0	0	0	0	0	0	0	0	0	0	0	0	0.2	0	0	0	0	0	0	0	0	0	0	0	0	44.4	0	0	0	0	0	0.6	0	0	0	0	0.6	0	0	0	0	2.3	0.1	0	0.1	0
Micrococcus	0	17.8	0	0	0	0	0	0	0	0	0	0	0	7.5	0	0	0	0	0	0	0	0	0	0	0	1.9	0	0	0	0	0	0	0	0	0.3	0	0	0	0	0	0	0.1	0	0	0	0	0	0	0
Proteus	1.1	0	143.1	0	0	0	0	0	0	0	0	0	0	0	0	0	0	0	0	0	0	0	0	0	0	0	0	0	0	0	0	0	0	0	0	0	0	0	0	0	0	0	0	0	0	0	0	0	0
Citrobacter	0	0	1.6	0	0	0	0	0	0	0	0	0	0	0	0	0	0	0	0	0	0	0	0	0	0	0	0	0	0	0	0	0	0	0	0	0	0	337.4	0	5.7	0	0	0	0	0	0	0	0	0
Gibbsiella	0	0	0	0	0	0	0	0	0	0	0	0	0	0	0	0	0	0	0	0	0	0	0	0	0	0	0	0	0	0	0	0	0	0	0	0	0	71.1	0	0	0	0	0	0	0	0	0	0	0
Cronobacter	0	0	0	0	0	0	0	0	0	0	0	0	0	0	0	0	0	0	0	0	0	0	0	0	0	0	0	0	0	0	0	0	0	0	0	0	0	225.4	0	0	0	0	0	0	0	0	0	0	0
Rhodanobacter	0	7.9	100.3	1299.4	0	0	1.6	0	455.3	1.1	31.1	23.4	108.5	9.6	0	76.9	1.3	0.1	430	1.9	3.2	70.5	0	0	13	0	0	0	78.8	537.8	0	0	0	0	0	0	0	0	0	0	0	0	0	0	0	0	0	0	0
W5053	0	0	0	0	0	0	0	0.4	0	0	0	0	0	0	0	0	0	0	0	0	0	0	0	0	0	0	0	0	0	0	0	0	0	0	0	0	0	0	0	0	0	0	0	0	0	0	0	0	0
Helcococcus	0	0	0	0	0	0	0	0	0	0	0	0	0	0	0	0	0	0	0	0	0	0	0	0	0	0	0	0	0	0	0	0	0	0	0	0	0	0	0	0	0	0	0	0	0	26.6	0	0	0
Anaeroglobus	0	0	22	0	0	0	0	0	0	0	0	0	0	0	0	2.7	0	48.9	0	0	0	0	0	0	0	0	0	0	0	0	0	0	0	0	0	0	0	0	0	0.2	0	0	0	0	0	0	0	0	0
Lachnoanaerobaculum	0	0	0	0	0	0	0	0	0	0	0	0	0	0	0	0	0	12.7	0	0	0	0	0	0	0	0	0	0	0	0	0	0	0	0	0	0	0	0	0	0	0	0	0	0	0	0	0	0	0
Atopobium	0	0	0	0	0	0	0	0	0	0	0	0	0	0	0	0	0	0.3	0	0	0	0	0	0	0	0	0	0	0	0	0	0	0	0	0	0	0	0	0	0	8.4	14.5	0.1	0	88.3	0	0	0	0
Erysipelatoclostridium	0	0	0	0	0	0	0	0	0	0	0	0	0	0	0	0	0	0	0	352.1	0	0	0	0	0	0	0	0	0	0	0	0	0	0	0	0	0	0	0	0	0	0	0	0	0	0	0	0	0
Peptostreptococcus	0	0	0	0	0	0	0	0	0	0	0	0	0	0	0	0	0	0	0	51.2	0	0	0	0	0	0	0	0	0	0	0	0	0	0	0	0	0	0	0	0	0	0	0	0	0	0	0	0.1	0
Moryella	0	0	251.1	0	0	0	0	0	0	0	0	0	0	0	0	0	0	0	0	100.5	0	0	0	0	0	0	0	0	0	0	0	0	0	0	0	0	0	0	0	0	0	0	0	0	0	0	0	0	0
Pseudoalteromonas	0	0	69.5	0	0	0	0	0	0	0	0	0	0	0	0	0	0	0	0	0	1.9	0	0	0	0	0	0	0	0	0	0	0	0	0	0	0	0	0	0	0	0	0	0	0	0	0	0	0	0
Sneathia	0	0	0	0	0	0	0	0	0	0	0	0	0	0	0	0	0	0	0	0	1.7	0	0	0	0	0	0	0	0	0	0	0	0	0	0	0	0	0	0	0	0	0	0	0	0	0	0	0	0
Murdochiella	0	0	0	0	0	0	0	0	0	0	0	0	0	0	0	0	0	0	0	0	0	0	5.6	0	0	0	0	0	0	0	0	0	0	1.3	0	0	0	0	0	0	0	0.2	0.5	0	20.3	0	0	0	0
Eremococcus	0	0	0	0	0	0	0	0	0	0	0	0	0	0	0	0	0	0	0	0	0	0	0.6	0	0	0	0	0	1	0	0	0	0	0	0	0	0	0	0	0	0.1	0	0	0	3.8	0	0	2.5	0.3
Dermabacter	0	0	0	0	0	0	0	0	0	0	0	0	0	0	0	0	0	0	0	0	0	0	0	0	0	0	0	0	5.9	0	0	0	0	0	0	0	0	0	0	0	0.2	0	0	0	0.7	0	0	4.1	0
Stenotrophomonas	0	0	0	0	0	0	0	0	0	0	0	0	0	0	0	0	0	0	0	0	0	0	0	0	0	110.6	0	0	0	0	0	0	0	0	1.6	0	0	0	0	0	0	0.7	0	0	0	0	0	0	0
Pseudoclavibacter	0	0	0	0	0	0	0	0	0	0	0	0	0	0	0	0	0	0	0	0	0	0	0	0	0	100.8	0	0	0	0	0	0	0	0	0	0	0	0	0.6	0	0	0	0	0	0	0	0	0	0
Blautia	0	0	0	0	0	0	0	0	0	0	0	0	0	0	0	0	0	0	0	0	0	0	0	0	0	4.5	0	0	0	0	0	0	0	0	0.2	0	5.3	0	0	0	0	39.9	0	0	0	0	0	0	0
Thioclava	0	0	0	0	0	0	0	0	0	0	0	0	0	0	0	0	0	0	0	0	0	0	0	0	0	25.2	0	0	0	0	0	0	0	0	0.3	0	0	0	0	0	0	0	0	0	0	0	0	0	0
Sandaracinobacter	0	0	0	0	0	0	0	0	0	0	0	0	0	0	0	0	0	0	0	0	0	0	0	0	0	23.8	0	0	0	0	0	0	0	0	0	0	0	0	0	0	0	0	0	0	0	0	0	0	0
Bacteroides	0	0	0	0	0	0	0	0	0	0	0	0	0	0	0	0	0	0	0	0	0	0	0	0	0	4.3	0	0	0	0	0	0	0	0	0.1	0	0	0	0	0	0	2.1	0	0	0	0	0	0	0
Pseudoglutamicibacter	0	0	0	0	0	0	0	0	0	0	0	0	0	0	0	0	0	0	0	0	0	0	0	0	0	0.2	0	0	0	0	0	0	0	0	0	0	0.6	0	0	0	0	0	0	0	0	0	0	67.5	0
Roseomonas	0	0	0	0	0	0	0	0	0	0	0	0	0	0	0	0	0	0	0	0	0	0	0	0	0	0.4	0	0	0	0	0	0	0	0	0	0	0	0	0	0	0	0	0	0	0	0	0	0	0
Propionibacterium	0	0	0	0	0	0	0	0	0	0	0	0	0	0	275.6	0	0	0	0	0	0	0	0	0	0	0	0	0	0	0.5	0	0	0	101.5	0	0	0	0	0	0	0	0.1	0	0	0	371.1	0	0	0
Agathobacter	0	0	0	0	0	0	0	0	0	0	0	0	0	0	0	0	0	0	0	0	0	0	0	0	0	0	0	0	0	0	0	0	0	16.1	0	0	0	0	0	0	0	0	0	0	0	0	0	0	0
S5-A14a	0	0	2.2	0	0	0	0	0	0	0	0	0	0	0	0	0	0	0	0	0	0	0	0	0	0	0	0	0	0	0	0	0	0	1.9	0	0	0	0	0	0	0	9.4	0	0	0	0	0	0	0
Gallicola	0	0	0	0	0	0	0	0	0	0	0	0	0	0	0	0	0	0	0	0	0	0	0	0	0	0	0	0	0	0	0	0	0	6.4	0	0	0	0	0	0	0	0	23.7	0	0	0.5	0	0	0
Ruminococcus	0	0	0	0	0	0	0	0	0	0	0	0	0	0	0	0	0	0	0	0	0	0	0	0	0	0	0	0	0	0	0	0	0	0	0	0	0	0	0	0	0	49.6	0	0	0	0	0	0	0
Haematobacter	0	0	0	0	0	0	0	0	0	0	0	0	0	0	0	0	0	0	0	0	0	0	0	0	0	0	0	0	0	0	0	0	0	0	0.4	0	0	0	0	0	0	0	0	0	0	0	0	0	0
Faecalibacterium	0	0	0	0	0	0	0	0	0	0	0	0	0	0	0	0	0	0	0	0	0	0	0	0	0	0	0	0	0	0	0	0	0	0	0	0	0	0	0	0	0	0	0	0	0	0	0	0	0
Nosocomiicoccus	0	0	0	0	0	0	0	0	0	0	0	0	0	0	0	0	0	0	0	0	0	0	0	0	0	0	0	0	0	0	0	0	0	0	0	13.4	0	0	0	0	0	0	0	0	0	0.7	0	0	0
Bifidobacterium	0	0	0	0	0	0	1.6	0	0	0	0	0	0	0	0	0	0	0	0	0	0	0	0	0	0	0	0	0	0	0	0	0	0	0	0	0	0	0	0	0.7	0	93.1	0	0	0	0	0	0	0
Catenibacterium	0	0	0	0	0	0	0	0	0	0	0	0	0	0	0	0	0	0	0	0	0	0	0	0	0	0	0	0	0	0	0	0	0	0	0	0	0	0	0	0	0	55.8	0	0	0	0	0	0	0
UCG-002	0	0	0	0	0	0	0	0	0	0	0	0	0	0	0	0	0	0	0	0	0	0	0	0	0	0	0	0	0	0	0	0	0	0	0	0	0	0	0	0	0	47.4	0	0	0	0	0	0	0
Subdoligranulum	0	0	0	0	0	0	0	0	0	0	0	0	0	0	0	0	0	0	0	0	0	0	0	0	0	0	0	0	0	0	0	0	0	0	0	0	0	0	0	0	0	41.8	0	0	0	0	0	0	0
Lachnospira	0	0	0	0	0	0	0	0	0	0	0	0	0	0	0	0	0	0	0	0	0	0	0	0	0	0	0	0	0	0	0	0	0	0	0	0	0	0	0	0	0	14.3	0	0	0	0	0	0	0
UCG-005	0	0	0	0	0	0	0	0	0	0	0	0	0	0	0	0	0	0	0	0	0	0	0	0	0	0	0	0	0	0	0	0	0	0	0	0	0	0	0	0	0	22.9	0	0	0	0	0	0	0
Oligella	0	0	0	0	0	0	0	0	0	0	0	0	0	0	0	0	0	0	0	0	0	0	0	0	0	0	0	0	0	0	0	0	0	0	0	0	0	0	0	0	0	0	0	0	0	0	0	0	0
Aeromonas	0	0	0	0	0	0	0	0	0	0	0	0	0	0	0	0	0	0	0	0	0	0	0	0	0	0	0	0	0	11.5	0	0	0	0	0	0	0	0	0	0	0	0	0	0	0	0	0	0	0
[truncated: 13 more columns]

## Sheet: Table S2
Table S2. Most abundant taxa. Taxa with a relative abundance <1% are grouped as "Others".
		Samples from cancer patients		Samples from healthy volunteers
		%	rank	%	rank
At the phylum level
	Firmicutes	44.27	1	53.38	1
	Actinobacteriota	32.12	2	28.7	2
	Proteobacteria	19.21	3	8.42	3
	Bacteroidota	1.52	5	5.98	4
	Fusobacteriota	2.66	4	3.2	5
	Others	0.22	6	0.32	6
At the class level
	Bacilli	27.5	2	30.21	1
	Actinobacteria	31.44	1	28.44	2
	Clostridia	15.35	4	18.99	3
	Gammaproteobacteria	19.11	3	8.26	4
	Bacteroidia	1.52	7	5.98	5
	Negativicutes	1.99	6	4.17	6
	Fusobacteriia	2.68	5	3.2	7
	Others	0.42	8	0.74	8
At the order level
	Lactobacillales	22.69	1	25.33	1
	Peptostreptococcales-Tissierellales	13.85	3	18.12	2
	Corynebacteriales	15.55	2	16.5	3
	Enterobacterales	10.81	4	6.61	4
	Actinomycetales	4.79	7	5.84	5
	Bacteroidales	1.52	14	5.68	6
	Staphylococcales	4.79	8	4.92	7
	Veillonellales-Selenomonadales	1.99	11	4.2	8
	Others	2.19	10	3.93	9
	Fusobacteriales	2.68	9	3.22	10
	Propionibacteriales	10.04	5	3.11	11
	Bifidobacteriales	---	---	2.53	12
	Xanthomonadales	5.57	6	---	---
	Pseudomonadales	1.98	12	---	---
	Lachnospirales	1.54	13	---	---
At the family level
	Peptostreptococcales-Tissierellales_fa	12.39	3	17.83	1
	Corynebacteriaceae	14.78	2	16.31	2
	Streptococcaceae	15.15	1	12.4	3
	Lactobacillaceae	---	---	7.71	4
	Enterobacteriaceae	10.4	4	6.27	5
	Actinomycetaceae	4.74	7	5.76	6
	Staphylococcaceae	4.47	8	4.88	7
	Others	3.45	11	4.75	8
	Veillonellaceae	1.8	14	4.17	9
	Prevotellaceae	1.43	17	4.07	10
	Aerococcaceae	1.68	15	3.68	11
	Propionibacteriaceae	9.93	5	3.08	12
	Fusobacteriaceae	2.61	12	2.83	13
	Bifidobacteriaceae	---	---	2.53	14
	Porphyromonadaceae	---	---	1.48	15
	NA	4.26	10	1.23	16
	Enterococcaceae	4.35	9	1.03	17
	Rhodanobacteraceae	5.14	6	---	---
	Moraxellaceae	1.98	13	---	---
	Lachnospiraceae	1.45	16	---	---
At the genus level
	Corynebacterium	14.64	2	16.2	1
	Streptococcus	14.91	1	12.33	2
	Anaerococcus	4.24	10	9.19	3
	Others	9.63	3	8.8	4
	Lactobacillus	---	---	7.71	5
	Escherichia/Shigella	7.14	4	5.16	6
	Staphylococcus	4.47	8	4.86	7
	Prevotella	---	---	3.96	8
	Ezakiella	1.59	18	3.18	9
	Peptoniphilus	3.55	12	3.08	10
	Actinomyces	---	---	2.91	11
	Fusobacterium	2.61	14	2.83	12
	NA	6.14	5	2.37	13
	Propionimicrobium	3.59	11	2.22	14
	Gardnerella	---	---	2.04	15
	Aerococcus	1.28	19	1.89	16
	Actinotignum	---	---	1.67	17
	Veillonella	---	---	1.53	18
	Dialister	---	---	1.51	19
	Porphyromonas	---	---	1.48	20
	Finegoldia	1.61	17	1.29	21
	Negativicoccus	---	---	1.11	22
	Enterococcus	4.35	9	1.03	23
	Cutibacterium	5.87	6	---	---
	Rhodanobacter	5.13	7	---	---
	Salmonella	2.97	13	---	---
	Mobiluncus	2.02	15	---	---
	Enhydrobacter	1.98	16	---	---
	Fenollaria	1.25	20	---	---
	Varibaculum	1.03	21	---	---
NA, non-attributed OTUs

## Sheet: Table S3
Table S3. Genera differentially abundant between urine samples from bladder cancer patients and healthy volunteers.
Genera	Fold change (log2)	P adjusted
Lactobacillus	-4.092	1.67E-21
Propionibacterium	-3.725	1.67E-21
Porphyromonas	-3.386	1.31E-19
Atopobium	-3.264	8.01E-20
Prevotella	-3.144	6.67E-15
Bifidobacterium	-3.099	6.55E-17
Fastidiosipila	-2.977	1.12E-17
Gardnerella	-2.963	2.37E-15
Brevibacterium	-2.773	8.98E-14
Dialister	-2.731	3.48E-10
Enhydrobacter	-2.618	4.46E-14
Campylobacter	-2.565	7.23E-10
Lawsonella	-2.458	9.06E-14
Veillonella	-2.456	4.59E-13
Arcanobacterium	-2.425	1.71E-12
Howardella	-2.423	6.47E-13
Eremococcus	-2.4	4.48E-13
Helcococcus	-2.187	1.1E-11
Acinetobacter	-2.09	6.64E-11
Bacteroides	-1.916	5.42E-10
Ezakiella	-1.909	5.8E-5
Anaerococcus	-1.854	1.47E-6
Peptostreptococcus	-1.781	9.5E-9
Actinobaculum	-1.733	1.71E-7
Blautia	-1.691	2.12E-8
S5-A14a	-1.627	1.91E-8
Chryseobacterium	-1.546	2.24E-7
Facklamia	-1.52	0.001
Staphylococcus	-1.511	0.0002
Murdochiella	-1.367	4.66E-7
Finegoldia	-1.322	0.0026
Fusobacterium	-1.22	0.0215
Aerococcus	-1.179	0.0221
Streptococcus	-1.16	0.0094
Granulicatella	-1.148	0.0005
Subdoligranulum	-1.141	5.19E-5
Negativicoccus	-1.083	0.028
Actinotignum	-1.069	0.0327
Haematobacter	-1.016	0.0002
Peptoniphilus	-1.006	0.0248
Anaeroglobus	1.021	0.0002
Moryella	1.783	3.98E-9
Alloscardovia	2.451	1.26E-13
Cutibacterium	3.66	5.67E-27
Rhodanobacter	4.324	2.22E-40
Identification of genera significantly abundant between the two groups of samples was performed using DESeq2. Genera were considered differentially abundant if their │log2 fold change│ is ≥ 1 and the p-value ≤0.05. When log2 fold change is positive, genera are more abundant in urine samples from cancer patients and less abundant if log2 fold change is negative.

## Sheet: Table S4
Table S4. Primer sequences used for NGS experiments
Forward primers	Reverse primers	Use	Reference
ACACTGACGACATGGTTCTACAAGAGTTTGATCMTGGCTCAG	TACGGTAGCAGAGACTTGGTCTGWATTACCGCGGCKGCTG	V1-V3 exploration	Weisburg et al., 1991
ACACTGACGACATGGTTCTACACCTACGGGNGGCWGCAG	TACGGTAGCAGAGACTTGGTCTGGACTACNVGGGTWTCTAAT	V3-V4 exploration	Chen et al., 2019
ACACTGACGACATGGTTCTACAGTGCCAGCMGCCGCGGTAA	TACGGTAGCAGAGACTTGGTCTCCGYCAATTYMTTTRAGTTT	V4-V5 exploration	Carporaso et al., 2010
ACACTGACGACATGGTTCTACAAAACTYAAAKGAATTGACGG	TACGGTAGCAGAGACTTGGTCTACGGGCGGTGTGTRC	V6-V8 exploration	Engelbrektson et al., 2010
NGS, Next-generation sequencing.

## Sheet: Table S5
Table S5. Taxonomic assignement of OTUs detected per sample
Ech	OTU counts	Phylum	Class	Order	Family	Genus
K1	1784	Proteobacteria	Gammaproteobacteria	Enterobacterales	Enterobacteriaceae	Escherichia/Shigella
K1	14903	Firmicutes	Bacilli	Lactobacillales	Streptococcaceae	Streptococcus
K1	1753	Firmicutes	Bacilli	Lactobacillales	Streptococcaceae	Streptococcus
K1	292	Firmicutes	Bacilli	Lactobacillales	Aerococcaceae	Aerococcus
K1	24	Firmicutes	Clostridia	Peptostreptococcales-Tissierellales	Peptostreptococcales-Tissierellales_fa	Finegoldia
K1	10	Proteobacteria	Gammaproteobacteria	Enterobacterales	Morganellaceae	Proteus
K1	1330	Firmicutes	Clostridia	Peptostreptococcales-Tissierellales	Peptostreptococcales-Tissierellales_fa	Peptoniphilus
K1	4	Bacteroidota	Bacteroidia	Bacteroidales	Prevotellaceae	Prevotella
K1	1445	Actinobacteriota	Actinobacteria	Actinomycetales	Actinomycetaceae	Actinomyces
K1	96	Firmicutes	Bacilli	Lactobacillales	Streptococcaceae	Streptococcus
K1	257	Actinobacteriota	Actinobacteria	Corynebacteriales	Corynebacteriaceae	Corynebacterium
K1	170	Actinobacteriota	Actinobacteria	Actinomycetales	Actinomycetaceae	Varibaculum
K1	100	Firmicutes	Negativicutes	Veillonellales-Selenomonadales	Veillonellaceae	Negativicoccus
K1	9	Firmicutes	Negativicutes	Veillonellales-Selenomonadales	Veillonellaceae	Veillonella
K1	55	Firmicutes	Negativicutes	Veillonellales-Selenomonadales	Veillonellaceae	Negativicoccus
K1	83	Actinobacteriota	Actinobacteria	Propionibacteriales	Propionibacteriaceae	Cutibacterium
K1	32	Actinobacteriota	Actinobacteria	Corynebacteriales	Corynebacteriaceae	Corynebacterium
K1	94	Firmicutes	Clostridia	Peptostreptococcales-Tissierellales	Peptostreptococcales-Tissierellales_fa	Peptoniphilus
K1	10	Firmicutes	Bacilli	Lactobacillales	Streptococcaceae	Streptococcus
K1	4	Firmicutes	Bacilli	Lactobacillales	Aerococcaceae	Aerococcus
K1	395	Firmicutes	Bacilli	Lactobacillales	Streptococcaceae
K1	1853	Firmicutes	Bacilli	Staphylococcales	Staphylococcaceae	Staphylococcus
K1	42	Firmicutes	Bacilli	Lactobacillales	Streptococcaceae	Streptococcus
K1	1063	Firmicutes	Clostridia	Peptostreptococcales-Tissierellales	Peptostreptococcales-Tissierellales_fa	Finegoldia
K1	77	Firmicutes	Bacilli	Lactobacillales	Streptococcaceae	Streptococcus
K1	6	Firmicutes	Clostridia	Peptostreptococcales-Tissierellales	Peptostreptococcales-Tissierellales_fa	Anaerococcus
K1	276	Firmicutes	Bacilli	Lactobacillales	Streptococcaceae	Streptococcus
K1	638	Firmicutes	Bacilli	Lactobacillales	Streptococcaceae	Streptococcus
K1	145	Firmicutes	Bacilli	Lactobacillales	Streptococcaceae
K1	85	Firmicutes	Bacilli	Lactobacillales	Streptococcaceae
K1	152	Firmicutes	Bacilli	Lactobacillales	Streptococcaceae	Streptococcus
K1	185	Firmicutes	Bacilli	Lactobacillales	Streptococcaceae	Streptococcus
K1	23	Firmicutes	Bacilli	Lactobacillales	Streptococcaceae	Streptococcus
K1	23	Firmicutes	Bacilli	Lactobacillales	Streptococcaceae	Streptococcus
K1	3	Actinobacteriota	Actinobacteria
K1	193	Firmicutes	Bacilli	Staphylococcales	Staphylococcaceae	Staphylococcus
K1	10	Firmicutes	Clostridia	Peptostreptococcales-Tissierellales
K1	2	Firmicutes	Bacilli	Lactobacillales	Aerococcaceae
K1	1	Actinobacteriota	Actinobacteria
K1	17	Actinobacteriota	Actinobacteria	Actinomycetales	Actinomycetaceae	Actinomyces
K1	115	Firmicutes	Bacilli	Lactobacillales	Streptococcaceae	Streptococcus
K1	51	Firmicutes	Bacilli	Lactobacillales	Streptococcaceae	Streptococcus
K1	2	Firmicutes	Bacilli
K1	32	Firmicutes	Bacilli
K1	28	Firmicutes	Bacilli	Bacillales
K1	5	Actinobacteriota	Actinobacteria	Actinomycetales	Actinomycetaceae
K1	2	NA
K1	2	Actinobacteriota	Actinobacteria	Actinomycetales	Actinomycetaceae	Varibaculum
K1	3	Firmicutes	Clostridia	Peptostreptococcales-Tissierellales	Peptostreptococcales-Tissierellales_fa	Anaerococcus
K1	2	Firmicutes
K1	6	Firmicutes	Bacilli	Staphylococcales	Staphylococcaceae	Staphylococcus
K1	5	Firmicutes	Bacilli
K1	3	Firmicutes	Bacilli
K1	2	Firmicutes	Clostridia	Peptostreptococcales-Tissierellales	Peptostreptococcales-Tissierellales_fa
K1	1	Firmicutes	Bacilli
K1	1	Actinobacteriota	Actinobacteria
K12	925	Proteobacteria	Gammaproteobacteria	Enterobacterales	Enterobacteriaceae	Escherichia/Shigella
K12	93	Actinobacteriota	Actinobacteria	Corynebacteriales	Corynebacteriaceae	Corynebacterium
K12	1829	Actinobacteriota	Actinobacteria	Propionibacteriales	Propionibacteriaceae	Cutibacterium
K12	75	Firmicutes	Clostridia	Peptostreptococcales-Tissierellales	Peptostreptococcales-Tissierellales_fa	Anaerococcus
K12	1070	Actinobacteriota	Actinobacteria	Propionibacteriales	Propionibacteriaceae	Cutibacterium
K12	70	Proteobacteria	Gammaproteobacteria	Enterobacterales	Enterobacteriaceae	Escherichia/Shigella
K12	7	Firmicutes	Clostridia	Peptostreptococcales-Tissierellales	Peptostreptococcales-Tissierellales_fa	Anaerococcus
K12	96	Actinobacteriota	Actinobacteria	Propionibacteriales	Propionibacteriaceae	Cutibacterium
K12	56	Actinobacteriota	Actinobacteria	Propionibacteriales	Propionibacteriaceae	Cutibacterium
K12	3	Actinobacteriota	Actinobacteria	Corynebacteriales	Corynebacteriaceae	Corynebacterium
K12	44	Actinobacteriota	Actinobacteria	Micrococcales	Micrococcaceae	Micrococcus
K12	4	Proteobacteria	Gammaproteobacteria	Xanthomonadales	Rhodanobacteraceae	Rhodanobacter
K12	3	Actinobacteriota	Actinobacteria	Corynebacteriales	Corynebacteriaceae	Corynebacterium
K12	14	Proteobacteria	Gammaproteobacteria	Xanthomonadales	Rhodanobacteraceae	Rhodanobacter
K13	9	Firmicutes	Bacilli	Lactobacillales	Streptococcaceae	Streptococcus
K13	1585	Actinobacteriota	Actinobacteria	Propionibacteriales	Propionibacteriaceae	Propionimicrobium
K13	40	Actinobacteriota	Actinobacteria	Corynebacteriales	Corynebacteriaceae	Corynebacterium
K13	908	Bacteroidota	Bacteroidia	Bacteroidales	Prevotellaceae	Prevotella
K13	2310	Proteobacteria	Gammaproteobacteria	Enterobacterales	Morganellaceae	Proteus
K13	269	Fusobacteriota	Fusobacteriia	Fusobacteriales	Fusobacteriaceae	Fusobacterium
K13	24	Firmicutes	Negativicutes	Veillonellales-Selenomonadales	Veillonellaceae	Dialister
K13	875	Firmicutes	Clostridia	Peptostreptococcales-Tissierellales	Peptostreptococcales-Tissierellales_fa	Ezakiella
K13	50	Firmicutes	Clostridia	Peptostreptococcales-Tissierellales	Peptostreptococcales-Tissierellales_fa	Peptoniphilus
K13	11	Actinobacteriota	Actinobacteria	Corynebacteriales	Corynebacteriaceae	Corynebacterium
K13	18	Actinobacteriota	Actinobacteria	Actinomycetales	Actinomycetaceae	Actinotignum
K13	3795	Actinobacteriota	Actinobacteria	Actinomycetales	Actinomycetaceae	Mobiluncus
K13	5185	Bacteroidota	Bacteroidia	Bacteroidales	Prevotellaceae	Prevotellaceae_NK3B31_group
K13	10629	Actinobacteriota	Actinobacteria	Actinomycetales	Actinomycetaceae	Mobiluncus
K13	1751	Proteobacteria	Gammaproteobacteria	Xanthomonadales	Rhodanobacteraceae	Rhodanobacter
K13	79	Firmicutes	Clostridia	Peptostreptococcales-Tissierellales	Peptostreptococcales-Tissierellales_fa	Finegoldia
K13	80	Actinobacteriota	Actinobacteria	Corynebacteriales	Corynebacteriaceae	Corynebacterium
K13	13	Fusobacteriota	Fusobacteriia	Fusobacteriales	Fusobacteriaceae	Fusobacterium
K13	201	Firmicutes	Clostridia	Peptostreptococcales-Tissierellales	Peptostreptococcales-Tissierellales_fa	Ezakiella
K13	9	Firmicutes	Bacilli	Staphylococcales	Staphylococcaceae	Staphylococcus
K13	27	Proteobacteria	Gammaproteobacteria	Enterobacterales	Enterobacteriaceae	Citrobacter
K13	11	Firmicutes	Clostridia	Peptostreptococcales-Tissierellales	Peptostreptococcales-Tissierellales_fa	Peptoniphilus
K13	4245	Firmicutes	Clostridia	Lachnospirales	Lachnospiraceae	Moryella
K13	61	Firmicutes	Clostridia	Peptostreptococcales-Tissierellales	Peptostreptococcales-Tissierellales_fa	Peptoniphilus
K13	129	Firmicutes	Clostridia	Peptostreptococcales-Tissierellales	Peptostreptococcales-Tissierellales_fa	Ezakiella
K13	130	Bacteroidota	Bacteroidia	Bacteroidales	Prevotellaceae	Prevotella
K13	11	Actinobacteriota	Actinobacteria	Actinomycetales	Actinomycetaceae	Mobiluncus
K13	167	Proteobacteria	Gammaproteobacteria	Enterobacterales	Morganellaceae	Proteus
K13	1015	Proteobacteria	Gammaproteobacteria	Alteromonadales	Pseudoalteromonadaceae	Pseudoalteromonas
K13	110	Firmicutes	Bacilli	Lactobacillales	Streptococcaceae	Streptococcus
K13	358	Firmicutes	Negativicutes	Veillonellales-Selenomonadales	Veillonellaceae	Anaeroglobus
K13	542	Firmicutes	Clostridia	Clostridia_or	Hungateiclostridiaceae
K13	27	Firmicutes	Clostridia	Peptostreptococcales-Tissierellales	Anaerovoracaceae	S5-A14a
K13	522	Firmicutes	Clostridia	Peptostreptococcales-Tissierellales	Peptostreptococcales-Tissierellales_fa	Ezakiella
K13	8	Bacteroidota	Bacteroidia	Bacteroidales	Prevotellaceae	Prevotella
K13	261	Actinobacteriota	Actinobacteria	Actinomycetales	Actinomycetaceae	Mobiluncus
K13	313	Firmicutes	Clostridia	Peptostreptococcales-Tissierellales	Peptostreptococcales-Tissierellales_fa	Anaerococcus
K13	12	Firmicutes	Clostridia	Peptostreptococcales-Tissierellales	Peptostreptococcales-Tissierellales_fa	Peptoniphilus
K13	1	Actinobacteriota	Actinobacteria	Corynebacteriales	Corynebacteriaceae	Corynebacterium
K13	23	Proteobacteria	Gammaproteobacteria	Xanthomonadales	Rhodanobacteraceae	Rhodanobacter
K13	2	Actinobacteriota	Actinobacteria	Corynebacteriales	Corynebacteriaceae	Corynebacterium
K13	37	Actinobacteriota	Actinobacteria	Actinomycetales	Actinomycetaceae	Mobiluncus
K13	163	Bacteroidota	Bacteroidia	Bacteroidales	Muribaculaceae
K13	166	Proteobacteria	Gammaproteobacteria	Enterobacterales	Morganellaceae	Proteus
K13	73	Proteobacteria	Gammaproteobacteria	Enterobacterales	Morganellaceae	Proteus
K13	1	Actinobacteriota	Actinobacteria	Corynebacteriales	Corynebacteriaceae	Corynebacterium
K13	1	Firmicutes	Clostridia	Peptostreptococcales-Tissierellales	Peptostreptococcales-Tissierellales_fa	Peptoniphilus
K13	1	Actinobacteriota	Actinobacteria	Propionibacteriales	Propionibacteriaceae	Propionimicrobium
K13	1	Actinobacteriota	Actinobacteria	Actinomycetales	Actinomycetaceae
K13	1	Actinobacteriota	Actinobacteria
K13	45	Actinobacteriota	Actinobacteria	Propionibacteriales	Propionibacteriaceae	Propionimicrobium
K13	130	Firmicutes	Clostridia	Lachnospirales	Lachnospiraceae	Moryella
K13	123	Proteobacteria	Gammaproteobacteria	Alteromonadales	Pseudoalteromonadaceae	Pseudoalteromonas
K13	2	Actinobacteriota	Actinobacteria	Corynebacteriales	Corynebacteriaceae	Corynebacterium
K13	103	Actinobacteriota	Actinobacteria	Actinomycetales	Actinomycetaceae	Mobiluncus
K13	84	Actinobacteriota	Actinobacteria	Actinomycetales	Actinomycetaceae	Mobiluncus
K13	75	Firmicutes	Clostridia	Lachnospirales	Lachnospiraceae	Moryella
K13	62	Bacteroidota	Bacteroidia	Bacteroidales	Prevotellaceae	Prevotellaceae_NK3B31_group
K13	1	Firmicutes	Clostridia	Peptostreptococcales-Tissierellales	Peptostreptococcales-Tissierellales_fa
K13	58	Actinobacteriota	Actinobacteria	Actinomycetales	Actinomycetaceae	Mobiluncus
K13	57	Firmicutes	Clostridia	Lachnospirales	Lachnospiraceae	Moryella
K13	54	Proteobacteria	Gammaproteobacteria	Enterobacterales	Morganellaceae	Proteus
K13	47	Actinobacteriota	Actinobacteria	Actinomycetales	Actinomycetaceae	Mobiluncus
K13	47	Firmicutes	Clostridia	Lachnospirales	Lachnospiraceae	Moryella
K13	2	Actinobacteriota	Actinobacteria	Propionibacteriales	Propionibacteriaceae
K13	39	Firmicutes	Negativicutes	Veillonellales-Selenomonadales	Veillonellaceae	Anaeroglobus
K13	37	NA
K13	1	Firmicutes	Clostridia	Peptostreptococcales-Tissierellales	Peptostreptococcales-Tissierellales_fa	Ezakiella
K13	1	Actinobacteriota	Actinobacteria	Actinomycetales
K13	16	Bacteroidota	Bacteroidia	Bacteroidales	Porphyromonadaceae	Porphyromonas
K13	11	Firmicutes	Clostridia	Peptostreptococcales-Tissierellales	Anaerovoracaceae
K13	1	Actinobacteriota	Actinobacteria	Bifidobacteriales	Bifidobacteriaceae
K13	1	Actinobacteriota	Actinobacteria	Actinomycetales	Actinomycetaceae
K13	4	Campilobacterota	Campylobacteria	Campylobacterales	Campylobacteraceae	Campylobacter
K13	4	Firmicutes	Bacilli	Staphylococcales	Gemellaceae	Gemella
K13	4	Actinobacteriota	Actinobacteria
K13	2	Fusobacteriota	Fusobacteriia	Fusobacteriales	Fusobacteriaceae	Fusobacterium
K13	2	Proteobacteria	Gammaproteobacteria	Enterobacterales	Morganellaceae	Proteus
K13	2	Firmicutes	Clostridia	Peptostreptococcales-Tissierellales	Peptostreptococcales-Tissierellales_fa	Ezakiella
K13	2	Actinobacteriota	Actinobacteria
K13	1	Actinobacteriota	Actinobacteria	Corynebacteriales	Corynebacteriaceae
K13	1	Actinobacteriota	Actinobacteria
K13	1	Firmicutes	Clostridia	Peptostreptococcales-Tissierellales	Peptostreptococcales-Tissierellales_fa
K13	1	Proteobacteria	Gammaproteobacteria
K13	1	Firmicutes
K13	1	Firmicutes
K13	1	NA
K13	1	Proteobacteria	Gammaproteobacteria	Enterobacterales	Morganellaceae	Proteus
K13	1	Firmicutes	Clostridia	Peptostreptococcales-Tissierellales	Peptostreptococcales-Tissierellales_fa	Ezakiella
K13	1	Actinobacteriota	Actinobacteria	Actinomycetales	Actinomycetaceae	Mobiluncus
K13	1	Actinobacteriota	Actinobacteria
K13	1	Firmicutes	Clostridia	Peptostreptococcales-Tissierellales	Peptostreptococcales-Tissierellales_fa	Peptoniphilus
K13	1	Actinobacteriota	Actinobacteria
K14	81	Proteobacteria	Gammaproteobacteria	Enterobacterales	Enterobacteriaceae	Escherichia/Shigella
K14	50	Firmicutes	Bacilli	Lactobacillales	Lactobacillaceae	Lactobacillus
K14	2915	Proteobacteria	Gammaproteobacteria	Xanthomonadales	Rhodanobacteraceae	Rhodanobacter
K14	1523	Actinobacteriota	Actinobacteria	Corynebacteriales	Corynebacteriaceae	Corynebacterium
K14	298	NA
K14	98	Proteobacteria	Gammaproteobacteria	Xanthomonadales	Rhodanobacteraceae	Rhodanobacter
K14	59	NA
K14	44	Actinobacteriota	Actinobacteria
K14	43	Proteobacteria	Gammaproteobacteria	Xanthomonadales	Rhodanobacteraceae	Rhodanobacter
K14	2	Proteobacteria	Gammaproteobacteria	Xanthomonadales	Rhodanobacteraceae	Rhodanobacter
K14	2	Proteobacteria	Gammaproteobacteria	Xanthomonadales	Rhodanobacteraceae
K14	3	Proteobacteria	Gammaproteobacteria	Xanthomonadales	Rhodanobacteraceae
K14	2	Actinobacteriota	Actinobacteria
K14	1	NA
K15	8	Actinobacteriota	Actinobacteria	Corynebacteriales	Corynebacteriaceae	Corynebacterium
K15	21	Firmicutes	Bacilli	Lactobacillales	Streptococcaceae	Streptococcus
K15	46	Actinobacteriota	Actinobacteria	Corynebacteriales	Corynebacteriaceae	Corynebacterium
K15	845	Fusobacteriota	Fusobacteriia	Fusobacteriales	Fusobacteriaceae	Fusobacterium
K15	138	Actinobacteriota	Actinobacteria	Corynebacteriales	Corynebacteriaceae	Corynebacterium
K15	10	Actinobacteriota	Actinobacteria	Propionibacteriales	Propionibacteriaceae	Cutibacterium
K15	10	Firmicutes	Bacilli	Lactobacillales	Aerococcaceae	Facklamia
K15	1747	Firmicutes	Clostridia	Peptostreptococcales-Tissierellales	Peptostreptococcales-Tissierellales_fa	Anaerococcus
K15	3	Actinobacteriota	Actinobacteria	Corynebacteriales	Corynebacteriaceae	Corynebacterium
K15	183	Fusobacteriota	Fusobacteriia	Fusobacteriales	Fusobacteriaceae	Fusobacterium
K15	229	Firmicutes	Clostridia	Peptostreptococcales-Tissierellales	Peptostreptococcales-Tissierellales_fa	Anaerococcus
K15	6	Firmicutes	Bacilli	Lactobacillales	Streptococcaceae	Streptococcus
K15	75	Actinobacteriota	Actinobacteria	Corynebacteriales	Corynebacteriaceae	Corynebacterium
K15	60	Firmicutes	Clostridia	Peptostreptococcales-Tissierellales	Peptostreptococcales-Tissierellales_fa	Anaerococcus
K15	53	NA
K15	40	Firmicutes	Bacilli	Lactobacillales	Lactobacillaceae	Lactobacillus
K15	40	Fusobacteriota	Fusobacteriia	Fusobacteriales	Fusobacteriaceae	Fusobacterium
K15	8	Firmicutes	Bacilli	Lactobacillales	Streptococcaceae	Streptococcus
K15	1	Firmicutes	Bacilli	Lactobacillales	Lactobacillaceae	Lactobacillus
K15	3	Firmicutes	Clostridia	Peptococcales	Peptococcaceae	Peptococcus
K15	1	Firmicutes	Clostridia	Peptostreptococcales-Tissierellales
K15	1	Actinobacteriota	Actinobacteria
K15	1	Firmicutes	Bacilli	Lactobacillales	Carnobacteriaceae	Isobaculum
K15	1	Fusobacteriota	Fusobacteriia	Fusobacteriales
K15	1	Proteobacteria	Gammaproteobacteria	Enterobacterales
K19	231491	Proteobacteria	Gammaproteobacteria	Enterobacterales	Enterobacteriaceae	Escherichia/Shigella
K19	170961	Proteobacteria	Gammaproteobacteria	Enterobacterales	Enterobacteriaceae	Escherichia/Shigella
K19	32	Actinobacteriota	Actinobacteria	Bifidobacteriales	Bifidobacteriaceae	Gardnerella
K19	96870	Proteobacteria	Gammaproteobacteria	Enterobacterales	Enterobacteriaceae	Escherichia/Shigella
K19	7	Bacteroidota	Bacteroidia	Bacteroidales	Prevotellaceae	Prevotella
K19	13	Firmicutes	Clostridia	Peptostreptococcales-Tissierellales	Peptostreptococcales-Tissierellales_fa	Anaerococcus
K19	23	Actinobacteriota	Actinobacteria	Bifidobacteriales	Bifidobacteriaceae	Gardnerella
K19	39352	Proteobacteria	Gammaproteobacteria	Enterobacterales	Enterobacteriaceae	Escherichia/Shigella
K19	28	Firmicutes	Bacilli	Lactobacillales	Lactobacillaceae	Lactobacillus
K19	10521	Proteobacteria	Gammaproteobacteria	Enterobacterales	Enterobacteriaceae	Escherichia/Shigella
K19	8	Firmicutes	Bacilli	Lactobacillales	Lactobacillaceae	Lactobacillus
K19	9927	Proteobacteria	Gammaproteobacteria	Enterobacterales	Enterobacteriaceae	Escherichia/Shigella
K19	3	Firmicutes	Clostridia	Peptostreptococcales-Tissierellales	Peptostreptococcales-Tissierellales_fa	Peptoniphilus
K19	9305	Proteobacteria	Gammaproteobacteria	Enterobacterales	Enterobacteriaceae	Escherichia/Shigella
K19	448	Proteobacteria	Gammaproteobacteria	Enterobacterales	Enterobacteriaceae	Escherichia/Shigella
K19	1011	Proteobacteria	Gammaproteobacteria	Enterobacterales	Enterobacteriaceae	Escherichia/Shigella
K19	662	Proteobacteria	Gammaproteobacteria	Enterobacterales	Enterobacteriaceae	Escherichia/Shigella
K19	401	Proteobacteria	Gammaproteobacteria	Enterobacterales	Enterobacteriaceae	Escherichia/Shigella
K19	702	Proteobacteria	Gammaproteobacteria	Enterobacterales	Enterobacteriaceae
K19	482	Proteobacteria	Gammaproteobacteria	Enterobacterales	Enterobacteriaceae	Escherichia/Shigella
K19	1283	Proteobacteria	Gammaproteobacteria	Enterobacterales	Enterobacteriaceae	Escherichia/Shigella
K19	1293	Proteobacteria	Gammaproteobacteria	Enterobacterales	Enterobacteriaceae	Escherichia/Shigella
K19	906	Proteobacteria	Gammaproteobacteria	Enterobacterales	Enterobacteriaceae	Escherichia/Shigella
K19	488	Proteobacteria	Gammaproteobacteria	Enterobacterales	Enterobacteriaceae	Escherichia/Shigella
K19	793	Proteobacteria	Gammaproteobacteria	Enterobacterales	Enterobacteriaceae	Escherichia/Shigella
K19	725	Proteobacteria	Gammaproteobacteria	Enterobacterales	Enterobacteriaceae	Escherichia/Shigella
K19	694	Proteobacteria	Gammaproteobacteria	Enterobacterales	Enterobacteriaceae	Escherichia/Shigella
K19	1002	Proteobacteria	Gammaproteobacteria	Enterobacterales	Enterobacteriaceae	Escherichia/Shigella
K19	858	Proteobacteria	Gammaproteobacteria	Enterobacterales	Enterobacteriaceae	Escherichia/Shigella
K19	831	Proteobacteria	Gammaproteobacteria	Enterobacterales	Enterobacteriaceae	Escherichia/Shigella
K19	173	Proteobacteria	Gammaproteobacteria	Enterobacterales	Enterobacteriaceae	Escherichia/Shigella
K19	528	Proteobacteria	Gammaproteobacteria	Enterobacterales	Enterobacteriaceae	Escherichia/Shigella
K19	668	Proteobacteria	Gammaproteobacteria	Enterobacterales	Enterobacteriaceae	Escherichia/Shigella
K19	778	Proteobacteria	Gammaproteobacteria	Enterobacterales	Enterobacteriaceae	Escherichia/Shigella
K19	801	Proteobacteria	Gammaproteobacteria	Enterobacterales	Enterobacteriaceae	Escherichia/Shigella
K19	779	Proteobacteria	Gammaproteobacteria	Enterobacterales	Enterobacteriaceae
K19	624	Proteobacteria	Gammaproteobacteria	Enterobacterales	Enterobacteriaceae	Escherichia/Shigella
K19	357	Proteobacteria	Gammaproteobacteria	Enterobacterales	Enterobacteriaceae	Escherichia/Shigella
K19	656	Proteobacteria	Gammaproteobacteria	Enterobacterales	Enterobacteriaceae	Escherichia/Shigella
K19	904	Proteobacteria	Gammaproteobacteria	Enterobacterales	Enterobacteriaceae	Escherichia/Shigella
K19	33	Proteobacteria	Gammaproteobacteria	Enterobacterales	Enterobacteriaceae	Escherichia/Shigella
K19	654	Proteobacteria	Gammaproteobacteria	Enterobacterales	Enterobacteriaceae	Escherichia/Shigella
K19	850	Proteobacteria	Gammaproteobacteria	Enterobacterales	Enterobacteriaceae	Escherichia/Shigella
K19	775	Proteobacteria	Gammaproteobacteria	Enterobacterales	Enterobacteriaceae	Escherichia/Shigella
K19	713	Proteobacteria	Gammaproteobacteria	Enterobacterales	Enterobacteriaceae	Escherichia/Shigella
K19	756	Proteobacteria	Gammaproteobacteria	Enterobacterales	Enterobacteriaceae	Escherichia/Shigella
K19	684	Proteobacteria	Gammaproteobacteria	Enterobacterales	Enterobacteriaceae	Escherichia/Shigella
K19	676	Proteobacteria	Gammaproteobacteria	Enterobacterales	Enterobacteriaceae	Escherichia/Shigella
K19	751	Proteobacteria	Gammaproteobacteria	Enterobacterales	Enterobacteriaceae	Escherichia/Shigella
K19	714	Proteobacteria	Gammaproteobacteria	Enterobacterales	Enterobacteriaceae	Escherichia/Shigella
K19	713	Proteobacteria	Gammaproteobacteria	Enterobacterales	Enterobacteriaceae	Escherichia/Shigella
K19	707	Proteobacteria	Gammaproteobacteria	Enterobacterales	Enterobacteriaceae	Escherichia/Shigella
K19	685	Proteobacteria	Gammaproteobacteria	Enterobacterales	Enterobacteriaceae	Escherichia/Shigella
K19	660	Proteobacteria	Gammaproteobacteria	Enterobacterales	Enterobacteriaceae	Escherichia/Shigella
K19	548	Proteobacteria	Gammaproteobacteria	Enterobacterales	Enterobacteriaceae	Escherichia/Shigella
K19	555	Proteobacteria	Gammaproteobacteria	Enterobacterales	Enterobacteriaceae	Escherichia/Shigella
K19	567	Proteobacteria	Gammaproteobacteria	Enterobacterales	Enterobacteriaceae	Escherichia/Shigella
K19	690	Proteobacteria	Gammaproteobacteria	Enterobacterales	Enterobacteriaceae	Escherichia/Shigella
K19	606	Proteobacteria	Gammaproteobacteria	Enterobacterales	Enterobacteriaceae	Escherichia/Shigella
K19	538	Proteobacteria	Gammaproteobacteria	Enterobacterales	Enterobacteriaceae	Escherichia/Shigella
K19	708	Proteobacteria	Gammaproteobacteria	Enterobacterales	Enterobacteriaceae	Escherichia/Shigella
K19	650	Proteobacteria	Gammaproteobacteria	Enterobacterales	Enterobacteriaceae	Escherichia/Shigella
K19	471	Proteobacteria	Gammaproteobacteria	Enterobacterales	Enterobacteriaceae	Escherichia/Shigella
K19	459	Proteobacteria	Gammaproteobacteria	Enterobacterales	Enterobacteriaceae	Escherichia/Shigella
K19	556	Proteobacteria	Gammaproteobacteria	Enterobacterales	Enterobacteriaceae	Escherichia/Shigella
K19	684	Proteobacteria	Gammaproteobacteria	Enterobacterales	Enterobacteriaceae	Escherichia/Shigella
K19	691	Proteobacteria	Gammaproteobacteria	Enterobacterales	Enterobacteriaceae	Escherichia/Shigella
K19	638	Proteobacteria	Gammaproteobacteria	Enterobacterales	Enterobacteriaceae	Escherichia/Shigella
K19	495	Proteobacteria	Gammaproteobacteria	Enterobacterales	Enterobacteriaceae	Escherichia/Shigella
K19	658	Proteobacteria	Gammaproteobacteria	Enterobacterales	Enterobacteriaceae	Escherichia/Shigella
K19	545	Proteobacteria	Gammaproteobacteria	Enterobacterales	Enterobacteriaceae	Escherichia/Shigella
K19	526	Proteobacteria	Gammaproteobacteria	Enterobacterales	Enterobacteriaceae	Escherichia/Shigella
K19	557	Proteobacteria	Gammaproteobacteria	Enterobacterales	Enterobacteriaceae
K19	583	Proteobacteria	Gammaproteobacteria	Enterobacterales	Enterobacteriaceae	Escherichia/Shigella
K19	467	Proteobacteria	Gammaproteobacteria	Enterobacterales	Enterobacteriaceae	Escherichia/Shigella
K19	611	Proteobacteria	Gammaproteobacteria	Enterobacterales	Enterobacteriaceae
K19	395	Proteobacteria	Gammaproteobacteria	Enterobacterales	Enterobacteriaceae	Escherichia/Shigella
K19	712	Proteobacteria	Gammaproteobacteria	Enterobacterales	Enterobacteriaceae	Escherichia/Shigella
K19	704	Proteobacteria	Gammaproteobacteria	Enterobacterales	Enterobacteriaceae	Escherichia/Shigella
K19	541	Proteobacteria	Gammaproteobacteria	Enterobacterales	Enterobacteriaceae	Escherichia/Shigella
K19	541	Proteobacteria	Gammaproteobacteria	Enterobacterales	Enterobacteriaceae	Escherichia/Shigella
K19	1	Actinobacteriota	Actinobacteria	Bifidobacteriales	Bifidobacteriaceae	Gardnerella
K19	587	Proteobacteria	Gammaproteobacteria	Enterobacterales	Enterobacteriaceae	Escherichia/Shigella
K19	513	Proteobacteria	Gammaproteobacteria	Enterobacterales	Enterobacteriaceae	Escherichia/Shigella
K19	701	Proteobacteria	Gammaproteobacteria	Enterobacterales	Enterobacteriaceae	Escherichia/Shigella
K19	602	Proteobacteria	Gammaproteobacteria	Enterobacterales	Enterobacteriaceae	Escherichia/Shigella
K19	596	Proteobacteria	Gammaproteobacteria	Enterobacterales	Enterobacteriaceae	Escherichia/Shigella
K19	544	Proteobacteria	Gammaproteobacteria	Enterobacterales	Enterobacteriaceae	Escherichia/Shigella
K19	550	Proteobacteria	Gammaproteobacteria	Enterobacterales	Enterobacteriaceae	Escherichia/Shigella
K19	651	Proteobacteria	Gammaproteobacteria	Enterobacterales	Enterobacteriaceae	Escherichia/Shigella
K19	8	Firmicutes	Clostridia	Peptostreptococcales-Tissierellales	Peptostreptococcales-Tissierellales_fa	Anaerococcus
K19	529	Proteobacteria	Gammaproteobacteria	Enterobacterales	Enterobacteriaceae	Escherichia/Shigella
K19	463	Proteobacteria	Gammaproteobacteria	Enterobacterales	Enterobacteriaceae	Escherichia/Shigella
K19	614	Proteobacteria	Gammaproteobacteria	Enterobacterales	Enterobacteriaceae	Escherichia/Shigella
K19	520	Proteobacteria	Gammaproteobacteria	Enterobacterales	Enterobacteriaceae	Escherichia/Shigella
K19	533	Proteobacteria	Gammaproteobacteria	Enterobacterales	Enterobacteriaceae	Escherichia/Shigella
K19	508	Proteobacteria	Gammaproteobacteria	Enterobacterales	Enterobacteriaceae	Escherichia/Shigella
K19	552	Proteobacteria	Gammaproteobacteria	Enterobacterales	Enterobacteriaceae	Escherichia/Shigella
K19	443	Proteobacteria	Gammaproteobacteria	Enterobacterales	Enterobacteriaceae	Escherichia/Shigella
K19	621	Proteobacteria	Gammaproteobacteria	Enterobacterales	Enterobacteriaceae	Escherichia/Shigella
K19	766	Proteobacteria	Gammaproteobacteria	Enterobacterales	Enterobacteriaceae	Escherichia/Shigella
K19	25	Actinobacteriota	Actinobacteria	Bifidobacteriales	Bifidobacteriaceae
K19	7	Actinobacteriota	Actinobacteria	Bifidobacteriales	Bifidobacteriaceae	Gardnerella
K19	547	Proteobacteria	Gammaproteobacteria	Enterobacterales	Enterobacteriaceae	Escherichia/Shigella
K19	443	Proteobacteria	Gammaproteobacteria	Enterobacterales	Enterobacteriaceae	Escherichia/Shigella
K19	487	Proteobacteria	Gammaproteobacteria	Enterobacterales	Enterobacteriaceae	Escherichia/Shigella
K19	485	Proteobacteria	Gammaproteobacteria	Enterobacterales	Enterobacteriaceae	Salmonella
K19	424	Proteobacteria	Gammaproteobacteria	Enterobacterales	Enterobacteriaceae	Escherichia/Shigella
K19	564	Proteobacteria	Gammaproteobacteria	Enterobacterales	Enterobacteriaceae	Escherichia/Shigella
K19	489	Proteobacteria	Gammaproteobacteria	Enterobacterales	Enterobacteriaceae	Escherichia/Shigella
K19	504	Proteobacteria	Gammaproteobacteria	Enterobacterales	Enterobacteriaceae	Escherichia/Shigella
K19	417	Proteobacteria	Gammaproteobacteria	Enterobacterales	Enterobacteriaceae	Escherichia/Shigella
K19	527	Proteobacteria	Gammaproteobacteria	Enterobacterales	Enterobacteriaceae	Escherichia/Shigella
K19	393	Proteobacteria	Gammaproteobacteria	Enterobacterales	Enterobacteriaceae	Escherichia/Shigella
K19	478	Proteobacteria	Gammaproteobacteria	Enterobacterales	Enterobacteriaceae	Escherichia/Shigella
K19	486	Proteobacteria	Gammaproteobacteria	Enterobacterales	Enterobacteriaceae	Escherichia/Shigella
K19	399	Proteobacteria	Gammaproteobacteria	Enterobacterales	Enterobacteriaceae	Escherichia/Shigella
K19	540	Proteobacteria	Gammaproteobacteria	Enterobacterales	Enterobacteriaceae	Escherichia/Shigella
K19	462	Proteobacteria	Gammaproteobacteria	Enterobacterales	Enterobacteriaceae	Escherichia/Shigella
K19	513	Proteobacteria	Gammaproteobacteria	Enterobacterales	Enterobacteriaceae	Escherichia/Shigella
K19	499	Proteobacteria	Gammaproteobacteria	Enterobacterales	Enterobacteriaceae	Escherichia/Shigella
K19	403	Proteobacteria	Gammaproteobacteria	Enterobacterales	Enterobacteriaceae	Escherichia/Shigella
K19	499	Proteobacteria	Gammaproteobacteria	Enterobacterales	Enterobacteriaceae	Escherichia/Shigella
K19	457	Proteobacteria	Gammaproteobacteria	Enterobacterales	Enterobacteriaceae	Escherichia/Shigella
K19	469	Proteobacteria	Gammaproteobacteria	Enterobacterales	Enterobacteriaceae	Escherichia/Shigella
K19	463	Proteobacteria	Gammaproteobacteria	Enterobacterales	Enterobacteriaceae	Escherichia/Shigella
K19	437	Proteobacteria	Gammaproteobacteria	Enterobacterales	Enterobacteriaceae	Escherichia/Shigella
K19	428	Proteobacteria	Gammaproteobacteria	Enterobacterales	Enterobacteriaceae	Escherichia/Shigella
K19	454	Proteobacteria	Gammaproteobacteria	Enterobacterales	Enterobacteriaceae	Escherichia/Shigella
K19	410	Proteobacteria	Gammaproteobacteria	Enterobacterales	Enterobacteriaceae	Escherichia/Shigella
K19	393	Proteobacteria	Gammaproteobacteria	Enterobacterales	Enterobacteriaceae	Escherichia/Shigella
K19	396	Proteobacteria	Gammaproteobacteria	Enterobacterales	Enterobacteriaceae	Escherichia/Shigella
K19	413	Proteobacteria	Gammaproteobacteria	Enterobacterales	Enterobacteriaceae	Escherichia/Shigella
K19	436	Proteobacteria	Gammaproteobacteria	Enterobacterales	Enterobacteriaceae	Escherichia/Shigella
K19	483	Proteobacteria	Gammaproteobacteria	Enterobacterales	Enterobacteriaceae	Escherichia/Shigella
K19	426	Proteobacteria	Gammaproteobacteria	Enterobacterales	Enterobacteriaceae	Escherichia/Shigella
K19	484	Proteobacteria	Gammaproteobacteria	Enterobacterales	Enterobacteriaceae	Escherichia/Shigella
K19	632	Proteobacteria	Gammaproteobacteria	Enterobacterales	Enterobacteriaceae	Escherichia/Shigella
K19	474	Proteobacteria	Gammaproteobacteria	Enterobacterales	Enterobacteriaceae	Escherichia/Shigella
K19	359	Proteobacteria	Gammaproteobacteria	Enterobacterales	Enterobacteriaceae	Escherichia/Shigella
K19	380	Proteobacteria	Gammaproteobacteria	Enterobacterales	Enterobacteriaceae	Escherichia/Shigella
K19	444	Proteobacteria	Gammaproteobacteria	Enterobacterales	Enterobacteriaceae	Escherichia/Shigella
K19	341	Proteobacteria	Gammaproteobacteria	Enterobacterales	Enterobacteriaceae	Escherichia/Shigella
K19	454	Proteobacteria	Gammaproteobacteria	Enterobacterales	Enterobacteriaceae	Escherichia/Shigella
K19	451	Proteobacteria	Gammaproteobacteria	Enterobacterales	Enterobacteriaceae	Escherichia/Shigella
K19	372	Proteobacteria	Gammaproteobacteria	Enterobacterales	Enterobacteriaceae	Escherichia/Shigella
K19	415	Proteobacteria	Gammaproteobacteria	Enterobacterales	Enterobacteriaceae	Escherichia/Shigella
K19	349	Proteobacteria	Gammaproteobacteria	Enterobacterales	Enterobacteriaceae	Escherichia/Shigella
K19	383	Proteobacteria	Gammaproteobacteria	Enterobacterales	Enterobacteriaceae	Escherichia/Shigella
K19	405	Proteobacteria	Gammaproteobacteria	Enterobacterales	Enterobacteriaceae	Escherichia/Shigella
K19	374	Proteobacteria	Gammaproteobacteria	Enterobacterales	Enterobacteriaceae	Escherichia/Shigella
K19	402	Proteobacteria	Gammaproteobacteria	Enterobacterales	Enterobacteriaceae	Escherichia/Shigella
K19	379	Proteobacteria	Gammaproteobacteria	Enterobacterales	Enterobacteriaceae	Escherichia/Shigella
K19	367	Proteobacteria	Gammaproteobacteria	Enterobacterales	Enterobacteriaceae	Escherichia/Shigella
K19	565	Proteobacteria	Gammaproteobacteria	Enterobacterales	Enterobacteriaceae	Escherichia/Shigella
K19	412	Proteobacteria	Gammaproteobacteria	Enterobacterales	Enterobacteriaceae	Escherichia/Shigella
K19	335	Proteobacteria	Gammaproteobacteria	Enterobacterales	Enterobacteriaceae	Escherichia/Shigella
K19	421	Proteobacteria	Gammaproteobacteria	Enterobacterales	Enterobacteriaceae	Escherichia/Shigella
K19	275	Proteobacteria	Gammaproteobacteria	Enterobacterales	Enterobacteriaceae	Escherichia/Shigella
K19	407	Proteobacteria	Gammaproteobacteria	Enterobacterales	Enterobacteriaceae	Escherichia/Shigella
K19	396	Proteobacteria	Gammaproteobacteria	Enterobacterales	Enterobacteriaceae	Escherichia/Shigella
K19	339	Proteobacteria	Gammaproteobacteria	Enterobacterales	Enterobacteriaceae	Escherichia/Shigella
K19	343	Proteobacteria	Gammaproteobacteria	Enterobacterales	Enterobacteriaceae	Escherichia/Shigella
K19	223	Proteobacteria	Gammaproteobacteria	Enterobacterales	Enterobacteriaceae	Escherichia/Shigella
K19	420	Proteobacteria	Gammaproteobacteria	Enterobacterales	Enterobacteriaceae	Escherichia/Shigella
K19	393	Proteobacteria	Gammaproteobacteria	Enterobacterales	Enterobacteriaceae	Escherichia/Shigella
K19	527	Proteobacteria	Gammaproteobacteria	Enterobacterales	Enterobacteriaceae	Escherichia/Shigella
K19	526	Proteobacteria	Gammaproteobacteria	Enterobacterales	Enterobacteriaceae	Escherichia/Shigella
K19	332	Proteobacteria	Gammaproteobacteria	Enterobacterales	Enterobacteriaceae	Escherichia/Shigella
K19	357	Proteobacteria	Gammaproteobacteria	Enterobacterales	Enterobacteriaceae	Escherichia/Shigella
K19	353	Proteobacteria	Gammaproteobacteria	Enterobacterales	Enterobacteriaceae	Escherichia/Shigella
K19	322	Proteobacteria	Gammaproteobacteria	Enterobacterales	Enterobacteriaceae	Escherichia/Shigella
K19	252	Proteobacteria	Gammaproteobacteria	Enterobacterales	Enterobacteriaceae	Escherichia/Shigella
K19	495	Proteobacteria	Gammaproteobacteria	Enterobacterales	Enterobacteriaceae	Escherichia/Shigella
K19	327	Proteobacteria	Gammaproteobacteria	Enterobacterales	Enterobacteriaceae	Escherichia/Shigella
K19	348	Proteobacteria	Gammaproteobacteria	Enterobacterales	Enterobacteriaceae	Escherichia/Shigella
K19	371	Proteobacteria	Gammaproteobacteria	Enterobacterales	Enterobacteriaceae	Escherichia/Shigella
K19	333	Proteobacteria	Gammaproteobacteria	Enterobacterales	Enterobacteriaceae	Escherichia/Shigella
K19	313	Proteobacteria	Gammaproteobacteria	Enterobacterales	Enterobacteriaceae	Escherichia/Shigella
K19	249	Proteobacteria	Gammaproteobacteria	Enterobacterales	Enterobacteriaceae	Escherichia/Shigella
K19	300	Proteobacteria	Gammaproteobacteria	Enterobacterales	Enterobacteriaceae
K19	367	Proteobacteria	Gammaproteobacteria	Enterobacterales	Enterobacteriaceae	Escherichia/Shigella
K19	321	Proteobacteria	Gammaproteobacteria	Enterobacterales	Enterobacteriaceae
K19	467	Proteobacteria	Gammaproteobacteria	Enterobacterales	Enterobacteriaceae	Escherichia/Shigella
K19	467	Proteobacteria	Gammaproteobacteria	Enterobacterales	Enterobacteriaceae	Escherichia/Shigella
K19	459	Proteobacteria	Gammaproteobacteria	Enterobacterales	Enterobacteriaceae	Escherichia/Shigella
K19	299	Proteobacteria	Gammaproteobacteria	Enterobacterales	Enterobacteriaceae	Escherichia/Shigella
K19	244	Proteobacteria	Gammaproteobacteria	Enterobacterales	Enterobacteriaceae	Escherichia/Shigella
K19	294	Proteobacteria	Gammaproteobacteria	Enterobacterales	Enterobacteriaceae	Escherichia/Shigella
K19	444	Proteobacteria	Gammaproteobacteria	Enterobacterales	Enterobacteriaceae	Escherichia/Shigella
K19	283	Proteobacteria	Gammaproteobacteria	Enterobacterales	Enterobacteriaceae	Escherichia/Shigella
K19	331	Proteobacteria	Gammaproteobacteria	Enterobacterales	Enterobacteriaceae	Escherichia/Shigella
K19	436	Proteobacteria	Gammaproteobacteria	Enterobacterales	Enterobacteriaceae	Escherichia/Shigella
K19	298	Proteobacteria	Gammaproteobacteria	Enterobacterales	Enterobacteriaceae	Escherichia/Shigella
K19	298	Proteobacteria	Gammaproteobacteria	Enterobacterales	Enterobacteriaceae	Escherichia/Shigella
K19	423	Proteobacteria	Gammaproteobacteria	Enterobacterales	Enterobacteriaceae	Escherichia/Shigella
K19	305	Proteobacteria	Gammaproteobacteria	Enterobacterales	Enterobacteriaceae	Escherichia/Shigella
K19	323	Proteobacteria	Gammaproteobacteria	Enterobacterales	Enterobacteriaceae	Escherichia/Shigella
K19	414	Proteobacteria	Gammaproteobacteria	Enterobacterales	Enterobacteriaceae	Escherichia/Shigella
K19	231	Proteobacteria	Gammaproteobacteria	Enterobacterales
K19	314	Proteobacteria	Gammaproteobacteria	Enterobacterales	Enterobacteriaceae	Escherichia/Shigella
K19	178	Proteobacteria	Gammaproteobacteria	Enterobacterales	Enterobacteriaceae	Escherichia/Shigella
K19	294	Proteobacteria	Gammaproteobacteria	Enterobacterales	Enterobacteriaceae	Escherichia/Shigella
K19	295	Proteobacteria	Gammaproteobacteria	Enterobacterales	Enterobacteriaceae	Escherichia/Shigella
K19	291	Proteobacteria	Gammaproteobacteria	Enterobacterales	Enterobacteriaceae	Escherichia/Shigella
K19	286	Proteobacteria	Gammaproteobacteria	Enterobacterales	Enterobacteriaceae	Escherichia/Shigella
K19	284	Proteobacteria	Gammaproteobacteria	Enterobacterales	Enterobacteriaceae	Escherichia/Shigella
K19	233	Proteobacteria	Gammaproteobacteria	Enterobacterales	Enterobacteriaceae	Escherichia/Shigella
K19	263	Proteobacteria	Gammaproteobacteria	Enterobacterales	Enterobacteriaceae	Escherichia/Shigella
K19	261	Proteobacteria	Gammaproteobacteria	Enterobacterales	Enterobacteriaceae	Escherichia/Shigella
K19	276	Proteobacteria	Gammaproteobacteria	Enterobacterales	Enterobacteriaceae	Escherichia/Shigella
K19	373	Proteobacteria	Gammaproteobacteria	Enterobacterales	Enterobacteriaceae	Escherichia/Shigella
K19	220	Proteobacteria	Gammaproteobacteria	Enterobacterales	Enterobacteriaceae	Escherichia/Shigella
K19	253	Proteobacteria	Gammaproteobacteria	Enterobacterales	Enterobacteriaceae	Escherichia/Shigella
K19	287	Proteobacteria	Gammaproteobacteria	Enterobacterales	Enterobacteriaceae	Escherichia/Shigella
K19	264	Proteobacteria	Gammaproteobacteria	Enterobacterales	Enterobacteriaceae	Escherichia/Shigella
K19	261	Proteobacteria	Gammaproteobacteria	Enterobacterales	Enterobacteriaceae	Escherichia/Shigella
K19	250	Proteobacteria	Gammaproteobacteria	Enterobacterales	Enterobacteriaceae	Escherichia/Shigella
K19	193	Proteobacteria	Gammaproteobacteria	Enterobacterales	Enterobacteriaceae	Escherichia/Shigella
K19	285	Proteobacteria	Gammaproteobacteria	Enterobacterales	Enterobacteriaceae	Escherichia/Shigella
K19	364	Proteobacteria	Gammaproteobacteria	Enterobacterales	Enterobacteriaceae	Escherichia/Shigella
K19	247	Proteobacteria	Gammaproteobacteria	Enterobacterales	Enterobacteriaceae	Escherichia/Shigella
K19	262	Proteobacteria	Gammaproteobacteria	Enterobacterales	Enterobacteriaceae	Escherichia/Shigella
K19	251	Proteobacteria	Gammaproteobacteria	Enterobacterales	Enterobacteriaceae	Escherichia/Shigella
K19	226	Proteobacteria	Gammaproteobacteria	Enterobacterales	Enterobacteriaceae	Escherichia/Shigella
K19	258	Proteobacteria	Gammaproteobacteria	Enterobacterales	Enterobacteriaceae	Escherichia/Shigella
K19	250	Proteobacteria	Gammaproteobacteria	Enterobacterales	Enterobacteriaceae	Escherichia/Shigella
K19	201	Proteobacteria	Gammaproteobacteria	Enterobacterales	Enterobacteriaceae	Escherichia/Shigella
K19	336	Proteobacteria	Gammaproteobacteria	Enterobacterales	Enterobacteriaceae	Escherichia/Shigella
K19	334	Proteobacteria	Gammaproteobacteria	Enterobacterales	Enterobacteriaceae	Escherichia/Shigella
K19	333	Proteobacteria	Gammaproteobacteria	Enterobacterales	Enterobacteriaceae	Salmonella
K19	229	Proteobacteria	Gammaproteobacteria	Enterobacterales	Enterobacteriaceae	Salmonella
K19	322	Proteobacteria	Gammaproteobacteria	Enterobacterales	Enterobacteriaceae	Escherichia/Shigella
K19	218	Proteobacteria	Gammaproteobacteria	Enterobacterales	Enterobacteriaceae	Escherichia/Shigella
K19	168	Proteobacteria	Gammaproteobacteria	Enterobacterales	Enterobacteriaceae	Escherichia/Shigella
K19	314	Proteobacteria	Gammaproteobacteria	Enterobacterales	Enterobacteriaceae	Escherichia/Shigella
K19	313	Proteobacteria	Gammaproteobacteria	Enterobacterales	Enterobacteriaceae	Escherichia/Shigella
K19	233	Proteobacteria	Gammaproteobacteria	Enterobacterales	Enterobacteriaceae	Escherichia/Shigella
K19	308	Proteobacteria	Gammaproteobacteria	Enterobacterales	Enterobacteriaceae	Escherichia/Shigella
K19	203	Proteobacteria	Gammaproteobacteria	Enterobacterales	Enterobacteriaceae	Escherichia/Shigella
K19	245	Proteobacteria	Gammaproteobacteria	Enterobacterales	Enterobacteriaceae	Escherichia/Shigella
K19	297	Proteobacteria	Gammaproteobacteria	Enterobacterales	Enterobacteriaceae	Escherichia/Shigella
K19	127	Proteobacteria	Gammaproteobacteria	Enterobacterales	Enterobacteriaceae	Escherichia/Shigella
K19	292	Proteobacteria	Gammaproteobacteria	Enterobacterales	Enterobacteriaceae	Escherichia/Shigella
K19	215	Proteobacteria	Gammaproteobacteria	Enterobacterales	Enterobacteriaceae	Escherichia/Shigella
K19	217	Proteobacteria	Gammaproteobacteria	Enterobacterales	Enterobacteriaceae	Escherichia/Shigella
K19	218	Proteobacteria	Gammaproteobacteria	Enterobacterales	Enterobacteriaceae	Escherichia/Shigella
K19	180	Proteobacteria	Gammaproteobacteria	Enterobacterales	Enterobacteriaceae	Escherichia/Shigella
K19	104	Proteobacteria	Gammaproteobacteria	Enterobacterales	Enterobacteriaceae	Escherichia/Shigella
K19	282	Proteobacteria	Gammaproteobacteria	Enterobacterales	Enterobacteriaceae	Escherichia/Shigella
K19	279	Proteobacteria	Gammaproteobacteria	Enterobacterales	Enterobacteriaceae	Escherichia/Shigella
K19	276	Proteobacteria	Gammaproteobacteria	Enterobacterales	Enterobacteriaceae	Escherichia/Shigella
K19	176	Proteobacteria	Gammaproteobacteria	Enterobacterales	Enterobacteriaceae	Escherichia/Shigella
K19	162	Proteobacteria	Gammaproteobacteria	Enterobacterales	Enterobacteriaceae	Escherichia/Shigella
K19	271	Proteobacteria	Gammaproteobacteria	Enterobacterales	Enterobacteriaceae	Escherichia/Shigella
K19	266	Proteobacteria	Gammaproteobacteria	Enterobacterales	Enterobacteriaceae	Escherichia/Shigella
K19	258	Proteobacteria	Gammaproteobacteria	Enterobacterales	Enterobacteriaceae	Escherichia/Shigella
K19	160	Proteobacteria	Gammaproteobacteria	Enterobacterales	Enterobacteriaceae	Escherichia/Shigella
K19	199	Proteobacteria	Gammaproteobacteria	Enterobacterales	Enterobacteriaceae	Escherichia/Shigella
K19	253	Proteobacteria	Gammaproteobacteria	Enterobacterales	Enterobacteriaceae	Escherichia/Shigella
K19	246	Proteobacteria	Gammaproteobacteria	Enterobacterales	Enterobacteriaceae	Escherichia/Shigella
K19	169	Proteobacteria	Gammaproteobacteria	Enterobacterales	Enterobacteriaceae	Escherichia/Shigella
K19	242	Proteobacteria	Gammaproteobacteria	Enterobacterales	Enterobacteriaceae	Escherichia/Shigella
K19	241	Proteobacteria	Gammaproteobacteria	Enterobacterales	Enterobacteriaceae	Escherichia/Shigella
K19	240	Proteobacteria	Gammaproteobacteria	Enterobacterales	Enterobacteriaceae	Escherichia/Shigella
K19	239	Proteobacteria	Gammaproteobacteria	Enterobacterales	Enterobacteriaceae	Escherichia/Shigella
K19	238	Proteobacteria	Gammaproteobacteria	Enterobacterales	Enterobacteriaceae	Escherichia/Shigella
K19	174	Proteobacteria	Gammaproteobacteria	Enterobacterales	Enterobacteriaceae	Escherichia/Shigella
K19	237	Proteobacteria	Gammaproteobacteria	Enterobacterales	Enterobacteriaceae	Escherichia/Shigella
K19	235	Proteobacteria	Gammaproteobacteria	Enterobacterales	Enterobacteriaceae	Escherichia/Shigella
K19	224	Proteobacteria	Gammaproteobacteria	Enterobacterales	Enterobacteriaceae	Escherichia/Shigella
K19	230	Proteobacteria	Gammaproteobacteria	Enterobacterales	Enterobacteriaceae	Escherichia/Shigella
K19	227	Proteobacteria	Gammaproteobacteria	Enterobacterales	Enterobacteriaceae	Escherichia/Shigella
K19	219	Proteobacteria	Gammaproteobacteria	Enterobacterales	Enterobacteriaceae	Escherichia/Shigella
K19	216	Proteobacteria	Gammaproteobacteria	Enterobacterales	Enterobacteriaceae	Escherichia/Shigella
K19	213	Proteobacteria	Gammaproteobacteria	Enterobacterales	Enterobacteriaceae	Escherichia/Shigella
K19	212	Proteobacteria	Gammaproteobacteria	Enterobacterales	Enterobacteriaceae	Escherichia/Shigella
K19	210	Proteobacteria	Gammaproteobacteria	Enterobacterales	Enterobacteriaceae	Escherichia/Shigella
K19	206	Proteobacteria	Gammaproteobacteria	Enterobacterales	Enterobacteriaceae	Escherichia/Shigella
K19	202	Proteobacteria	Gammaproteobacteria	Enterobacterales	Enterobacteriaceae	Escherichia/Shigella
K19	197	Proteobacteria	Gammaproteobacteria	Enterobacterales	Enterobacteriaceae	Escherichia/Shigella
K19	193	Proteobacteria	Gammaproteobacteria	Enterobacterales	Enterobacteriaceae	Escherichia/Shigella
K19	190	Proteobacteria	Gammaproteobacteria	Enterobacterales	Enterobacteriaceae	Escherichia/Shigella
K19	190	Proteobacteria	Gammaproteobacteria	Enterobacterales	Enterobacteriaceae	Escherichia/Shigella
K19	187	Proteobacteria	Gammaproteobacteria	Enterobacterales	Enterobacteriaceae	Escherichia/Shigella
K19	186	Proteobacteria	Gammaproteobacteria	Enterobacterales	Enterobacteriaceae	Escherichia/Shigella
K19	185	Proteobacteria	Gammaproteobacteria	Enterobacterales	Enterobacteriaceae	Escherichia/Shigella
K19	183	Proteobacteria	Gammaproteobacteria	Enterobacterales	Enterobacteriaceae	Escherichia/Shigella
K19	180	Proteobacteria	Gammaproteobacteria	Enterobacterales	Enterobacteriaceae	Escherichia/Shigella
K19	27	Proteobacteria	Gammaproteobacteria
K19	133	Proteobacteria	Gammaproteobacteria	Enterobacterales	Enterobacteriaceae	Escherichia/Shigella
K19	175	Proteobacteria	Gammaproteobacteria	Enterobacterales	Enterobacteriaceae	Escherichia/Shigella
K19	136	Proteobacteria	Gammaproteobacteria	Enterobacterales	Enterobacteriaceae	Escherichia/Shigella
K19	173	Proteobacteria	Gammaproteobacteria	Enterobacterales	Enterobacteriaceae	Escherichia/Shigella
K19	173	Proteobacteria	Gammaproteobacteria	Enterobacterales	Enterobacteriaceae	Escherichia/Shigella
K19	171	Proteobacteria	Gammaproteobacteria	Enterobacterales	Enterobacteriaceae	Escherichia/Shigella
K19	169	Proteobacteria	Gammaproteobacteria	Enterobacterales	Enterobacteriaceae	Escherichia/Shigella
K19	114	Proteobacteria	Gammaproteobacteria	Enterobacterales	Enterobacteriaceae	Escherichia/Shigella
K19	162	Proteobacteria	Gammaproteobacteria	Enterobacterales	Enterobacteriaceae	Escherichia/Shigella
K19	113	Proteobacteria	Gammaproteobacteria	Enterobacterales	Enterobacteriaceae	Escherichia/Shigella
K19	157	Proteobacteria	Gammaproteobacteria	Enterobacterales	Enterobacteriaceae	Escherichia/Shigella
K19	151	Proteobacteria	Gammaproteobacteria	Enterobacterales	Enterobacteriaceae	Escherichia/Shigella
K19	151	Proteobacteria	Gammaproteobacteria	Enterobacterales	Enterobacteriaceae	Escherichia/Shigella
K19	150	Proteobacteria	Gammaproteobacteria	Enterobacterales	Enterobacteriaceae	Escherichia/Shigella
K19	149	Proteobacteria	Gammaproteobacteria	Enterobacterales	Enterobacteriaceae	Escherichia/Shigella
K19	147	Proteobacteria	Gammaproteobacteria	Enterobacterales	Enterobacteriaceae	Escherichia/Shigella
K19	146	Proteobacteria	Gammaproteobacteria	Enterobacterales	Enterobacteriaceae	Escherichia/Shigella
K19	145	Proteobacteria	Gammaproteobacteria	Enterobacterales	Enterobacteriaceae	Escherichia/Shigella
K19	139	Proteobacteria	Gammaproteobacteria	Enterobacterales	Enterobacteriaceae	Escherichia/Shigella
K19	102	Proteobacteria	Gammaproteobacteria	Enterobacterales	Enterobacteriaceae	Escherichia/Shigella
K19	130	Proteobacteria	Gammaproteobacteria	Enterobacterales	Enterobacteriaceae	Escherichia/Shigella
K19	91	Proteobacteria	Gammaproteobacteria	Enterobacterales	Enterobacteriaceae	Escherichia/Shigella
K19	127	Proteobacteria	Gammaproteobacteria	Enterobacterales	Enterobacteriaceae	Escherichia/Shigella
K19	125	Proteobacteria	Gammaproteobacteria	Enterobacterales	Enterobacteriaceae	Escherichia/Shigella
K19	114	Proteobacteria	Gammaproteobacteria	Enterobacterales	Enterobacteriaceae	Escherichia/Shigella
K19	96	Proteobacteria	Gammaproteobacteria	Enterobacterales	Enterobacteriaceae	Escherichia/Shigella
K19	78	Proteobacteria	Gammaproteobacteria	Enterobacterales	Enterobacteriaceae	Escherichia/Shigella
K19	80	Proteobacteria	Gammaproteobacteria	Enterobacterales	Enterobacteriaceae	Escherichia/Shigella
K19	59	Firmicutes	Bacilli	Lactobacillales	Carnobacteriaceae
K19	118	Proteobacteria	Gammaproteobacteria	Enterobacterales	Enterobacteriaceae	Escherichia/Shigella
K19	118	Proteobacteria	Gammaproteobacteria	Enterobacterales	Enterobacteriaceae	Escherichia/Shigella
K19	116	Proteobacteria	Gammaproteobacteria	Enterobacterales	Enterobacteriaceae	Escherichia/Shigella
K19	115	Proteobacteria	Gammaproteobacteria	Enterobacterales	Enterobacteriaceae	Escherichia/Shigella
K19	84	Proteobacteria	Gammaproteobacteria	Enterobacterales	Enterobacteriaceae	Escherichia/Shigella
K19	113	Proteobacteria	Gammaproteobacteria	Enterobacterales	Enterobacteriaceae	Escherichia/Shigella
K19	107	Proteobacteria	Gammaproteobacteria	Enterobacterales	Enterobacteriaceae	Escherichia/Shigella
K19	63	Proteobacteria	Gammaproteobacteria	Enterobacterales	Enterobacteriaceae	Pseudocitrobacter
K19	105	Proteobacteria	Gammaproteobacteria	Enterobacterales	Enterobacteriaceae	Escherichia/Shigella
K19	104	Proteobacteria	Gammaproteobacteria	Enterobacterales	Enterobacteriaceae	Escherichia/Shigella
K19	104	Proteobacteria	Gammaproteobacteria	Enterobacterales	Enterobacteriaceae	Escherichia/Shigella
K19	104	Proteobacteria	Gammaproteobacteria	Enterobacterales	Enterobacteriaceae	Escherichia/Shigella
K19	102	Proteobacteria	Gammaproteobacteria	Enterobacterales	Enterobacteriaceae	Escherichia/Shigella
K19	73	Proteobacteria	Gammaproteobacteria	Enterobacterales	Enterobacteriaceae	Escherichia/Shigella
K19	101	Proteobacteria	Gammaproteobacteria	Enterobacterales	Enterobacteriaceae	Escherichia/Shigella
K19	99	Proteobacteria	Gammaproteobacteria	Enterobacterales	Enterobacteriaceae	Escherichia/Shigella
K19	98	Proteobacteria	Gammaproteobacteria	Enterobacterales	Enterobacteriaceae	Escherichia/Shigella
K19	70	Proteobacteria	Gammaproteobacteria	Enterobacterales	Enterobacteriaceae	Escherichia/Shigella
K19	94	Proteobacteria	Gammaproteobacteria	Enterobacterales	Enterobacteriaceae	Escherichia/Shigella
K19	64	Proteobacteria	Gammaproteobacteria	Enterobacterales
K19	91	Proteobacteria	Gammaproteobacteria	Enterobacterales	Enterobacteriaceae	Escherichia/Shigella
K19	88	Proteobacteria	Gammaproteobacteria	Enterobacterales	Enterobacteriaceae	Escherichia/Shigella
K19	87	Proteobacteria	Gammaproteobacteria	Enterobacterales	Enterobacteriaceae	Escherichia/Shigella
K19	87	Proteobacteria	Gammaproteobacteria	Enterobacterales	Enterobacteriaceae	Escherichia/Shigella
K19	87	Proteobacteria	Gammaproteobacteria	Enterobacterales	Enterobacteriaceae	Escherichia/Shigella
K19	86	Proteobacteria	Gammaproteobacteria	Enterobacterales	Enterobacteriaceae	Escherichia/Shigella
K19	86	Proteobacteria	Gammaproteobacteria	Enterobacterales	Enterobacteriaceae	Escherichia/Shigella
K19	86	Proteobacteria	Gammaproteobacteria	Enterobacterales	Enterobacteriaceae	Escherichia/Shigella
K19	61	Proteobacteria	Gammaproteobacteria	Enterobacterales	Enterobacteriaceae	Escherichia/Shigella
K19	85	Proteobacteria	Gammaproteobacteria	Enterobacterales	Enterobacteriaceae	Escherichia/Shigella
K19	84	Proteobacteria	Gammaproteobacteria	Enterobacterales	Enterobacteriaceae	Escherichia/Shigella
K19	83	Proteobacteria	Gammaproteobacteria	Enterobacterales	Enterobacteriaceae	Escherichia/Shigella
K19	83	Proteobacteria	Gammaproteobacteria	Enterobacterales	Enterobacteriaceae	Escherichia/Shigella
K19	82	Proteobacteria	Gammaproteobacteria	Enterobacterales	Enterobacteriaceae	Escherichia/Shigella
K19	82	Proteobacteria	Gammaproteobacteria	Enterobacterales	Enterobacteriaceae	Escherichia/Shigella
K19	82	Proteobacteria	Gammaproteobacteria	Enterobacterales	Enterobacteriaceae	Escherichia/Shigella
K19	81	Proteobacteria	Gammaproteobacteria	Enterobacterales	Enterobacteriaceae	Escherichia/Shigella
K19	79	Proteobacteria	Gammaproteobacteria	Enterobacterales	Enterobacteriaceae	Escherichia/Shigella
K19	78	Proteobacteria	Gammaproteobacteria	Enterobacterales	Enterobacteriaceae	Escherichia/Shigella
K19	77	Proteobacteria	Gammaproteobacteria	Enterobacterales	Enterobacteriaceae	Escherichia/Shigella
K19	76	Proteobacteria	Gammaproteobacteria	Enterobacterales	Enterobacteriaceae	Escherichia/Shigella
K19	76	Proteobacteria	Gammaproteobacteria	Enterobacterales	Enterobacteriaceae	Escherichia/Shigella
K19	75	Proteobacteria	Gammaproteobacteria	Enterobacterales	Enterobacteriaceae	Escherichia/Shigella
K19	75	Proteobacteria	Gammaproteobacteria	Enterobacterales	Enterobacteriaceae	Escherichia/Shigella
K19	75	Proteobacteria	Gammaproteobacteria	Enterobacterales	Enterobacteriaceae	Escherichia/Shigella
K19	2	Firmicutes
K19	73	Proteobacteria	Gammaproteobacteria	Enterobacterales	Enterobacteriaceae	Escherichia/Shigella
K19	24	Actinobacteriota	Actinobacteria	Propionibacteriales	Propionibacteriaceae	Propionimicrobium
K19	69	Proteobacteria	Gammaproteobacteria	Enterobacterales	Enterobacteriaceae	Escherichia/Shigella
K19	69	Proteobacteria	Gammaproteobacteria	Enterobacterales	Enterobacteriaceae	Escherichia/Shigella
K19	68	Proteobacteria	Gammaproteobacteria	Enterobacterales	Enterobacteriaceae	Escherichia/Shigella
K19	67	Proteobacteria	Gammaproteobacteria	Enterobacterales	Enterobacteriaceae	Escherichia/Shigella
K19	64	Proteobacteria	Gammaproteobacteria	Enterobacterales	Enterobacteriaceae	Escherichia/Shigella
K19	57	Proteobacteria	Gammaproteobacteria	Enterobacterales	Enterobacteriaceae	Escherichia/Shigella
K19	57	Proteobacteria	Gammaproteobacteria	Enterobacterales	Enterobacteriaceae	Escherichia/Shigella
K19	53	Proteobacteria	Gammaproteobacteria	Enterobacterales	Enterobacteriaceae	Escherichia/Shigella
K19	36	Proteobacteria	Gammaproteobacteria	Enterobacterales	Enterobacteriaceae	Escherichia/Shigella
K19	49	Proteobacteria	Gammaproteobacteria	Enterobacterales	Enterobacteriaceae	Escherichia/Shigella
K19	43	Proteobacteria	Gammaproteobacteria	Enterobacterales	Enterobacteriaceae	Escherichia/Shigella
K19	42	Proteobacteria	Gammaproteobacteria	Enterobacterales	Enterobacteriaceae	Escherichia/Shigella
K19	41	Proteobacteria	Gammaproteobacteria	Enterobacterales	Enterobacteriaceae	Escherichia/Shigella
K19	39	Proteobacteria	Gammaproteobacteria	Enterobacterales	Enterobacteriaceae	Escherichia/Shigella
K19	38	Proteobacteria	Gammaproteobacteria	Enterobacterales	Enterobacteriaceae
K19	25	Proteobacteria	Gammaproteobacteria	Enterobacterales	Enterobacteriaceae	Escherichia/Shigella
K19	28	Proteobacteria	Gammaproteobacteria	Enterobacterales	Enterobacteriaceae	Escherichia/Shigella
K19	26	Proteobacteria	Gammaproteobacteria	Enterobacterales	Enterobacteriaceae	Escherichia/Shigella
K19	20	Proteobacteria	Gammaproteobacteria	Enterobacterales
K19	24	Proteobacteria	Gammaproteobacteria	Enterobacterales	Enterobacteriaceae	Escherichia/Shigella
K19	22	Proteobacteria	Gammaproteobacteria	Enterobacterales	Enterobacteriaceae	Escherichia/Shigella
K19	2	NA
K19	15	Proteobacteria	Gammaproteobacteria	Enterobacterales	Enterobacteriaceae	Escherichia/Shigella
K19	11	NA
K19	4	Proteobacteria	Gammaproteobacteria	Enterobacterales	Enterobacteriaceae	Escherichia/Shigella
K19	12	Proteobacteria	Gammaproteobacteria	Enterobacterales	Enterobacteriaceae	Escherichia/Shigella
K19	1	Proteobacteria	Gammaproteobacteria	Enterobacterales	Enterobacteriaceae	Salmonella
K19	11	Proteobacteria	Gammaproteobacteria	Enterobacterales	Enterobacteriaceae	Escherichia/Shigella
K19	11	Proteobacteria	Gammaproteobacteria	Enterobacterales	Enterobacteriaceae	Escherichia/Shigella
K19	5	Firmicutes	Clostridia	Peptostreptococcales-Tissierellales	Peptostreptococcales-Tissierellales_fa	Ezakiella
K19	4	Proteobacteria	Gammaproteobacteria	Enterobacterales	Enterobacteriaceae	Escherichia/Shigella
K19	8	Proteobacteria	Gammaproteobacteria	Enterobacterales	Enterobacteriaceae
K19	9	Proteobacteria	Gammaproteobacteria	Enterobacterales	Enterobacteriaceae	Escherichia/Shigella
K19	8	Actinobacteriota	Actinobacteria
K19	1	Proteobacteria	Gammaproteobacteria	Enterobacterales
K19	7	Actinobacteriota	Actinobacteria
K19	6	Proteobacteria	Gammaproteobacteria	Enterobacterales	Enterobacteriaceae	Escherichia/Shigella
K19	5	Proteobacteria	Gammaproteobacteria	Enterobacterales	Enterobacteriaceae	Escherichia/Shigella
K19	3	Proteobacteria	Gammaproteobacteria	Enterobacterales	Enterobacteriaceae	Escherichia/Shigella
K19	3	Proteobacteria	Gammaproteobacteria	Enterobacterales	Enterobacteriaceae	Escherichia/Shigella
K19	6	Proteobacteria	Gammaproteobacteria	Enterobacterales	Enterobacteriaceae	Escherichia/Shigella
K19	1	Proteobacteria	Gammaproteobacteria	Enterobacterales	Enterobacteriaceae	Escherichia/Shigella
K19	2	Proteobacteria	Gammaproteobacteria	Enterobacterales	Enterobacteriaceae	Escherichia/Shigella
K19	6	Proteobacteria	Gammaproteobacteria	Enterobacterales	Enterobacteriaceae	Escherichia/Shigella
K19	5	Proteobacteria	Gammaproteobacteria	Enterobacterales	Enterobacteriaceae	Escherichia/Shigella
K19	5	Firmicutes	Clostridia	Peptostreptococcales-Tissierellales	Peptostreptococcales-Tissierellales_fa
K19	4	Proteobacteria	Gammaproteobacteria	Enterobacterales	Enterobacteriaceae	Escherichia/Shigella
K19	5	Actinobacteriota	Actinobacteria	Propionibacteriales	Propionibacteriaceae	Cutibacterium
K19	3	Proteobacteria	Gammaproteobacteria	Enterobacterales	Enterobacteriaceae	Escherichia/Shigella
K19	5	Proteobacteria	Gammaproteobacteria	Enterobacterales	Enterobacteriaceae	Escherichia/Shigella
K19	4	Proteobacteria	Gammaproteobacteria	Enterobacterales	Enterobacteriaceae	Escherichia/Shigella
K19	5	Proteobacteria	Gammaproteobacteria	Enterobacterales	Enterobacteriaceae	Escherichia/Shigella
K19	1	Actinobacteriota	Actinobacteria	Actinomycetales	Actinomycetaceae	Actinotignum
K19	5	Firmicutes	Clostridia	Peptostreptococcales-Tissierellales	Peptostreptococcales-Tissierellales_fa	Anaerococcus
K19	3	Proteobacteria	Gammaproteobacteria	Enterobacterales	Enterobacteriaceae	Escherichia/Shigella
K19	3	Proteobacteria	Gammaproteobacteria	Enterobacterales	Enterobacteriaceae	Escherichia/Shigella
K19	4	Proteobacteria	Gammaproteobacteria	Enterobacterales	Enterobacteriaceae	Escherichia/Shigella
K19	3	Proteobacteria	Gammaproteobacteria	Enterobacterales	Enterobacteriaceae	Escherichia/Shigella
K19	2	Proteobacteria	Gammaproteobacteria	Enterobacterales	Enterobacteriaceae	Escherichia/Shigella
K19	4	Firmicutes	Clostridia	Peptostreptococcales-Tissierellales	Peptostreptococcales-Tissierellales_fa	Anaerococcus
K19	4	Proteobacteria	Gammaproteobacteria	Enterobacterales	Enterobacteriaceae	Escherichia/Shigella
K19	2	Proteobacteria	Gammaproteobacteria	Enterobacterales	Enterobacteriaceae	Escherichia/Shigella
K19	1	Proteobacteria	Gammaproteobacteria	Enterobacterales	Enterobacteriaceae	Escherichia/Shigella
K19	2	Proteobacteria	Gammaproteobacteria	Thiomicrospirales	Thioglobaceae	Candidatus_Vesicomyosocius
K19	3	Firmicutes	Bacilli
K19	2	Proteobacteria	Gammaproteobacteria	Enterobacterales	Enterobacteriaceae	Escherichia/Shigella
K19	3	Proteobacteria	Gammaproteobacteria	Enterobacterales	Enterobacteriaceae	Escherichia/Shigella
K19	1	Proteobacteria	Gammaproteobacteria	Enterobacterales	Enterobacteriaceae	Escherichia/Shigella
K19	2	Proteobacteria	Gammaproteobacteria	Enterobacterales	Enterobacteriaceae	Escherichia/Shigella
K19	3	Proteobacteria	Gammaproteobacteria	Enterobacterales	Enterobacteriaceae	Escherichia/Shigella
K19	2	Proteobacteria	Gammaproteobacteria	Enterobacterales	Enterobacteriaceae	Escherichia/Shigella
K19	3	Proteobacteria	Gammaproteobacteria	Enterobacterales	Enterobacteriaceae	Escherichia/Shigella
K19	3	Proteobacteria	Gammaproteobacteria	Enterobacterales	Enterobacteriaceae	Escherichia/Shigella
K19	1	Proteobacteria	Gammaproteobacteria	Enterobacterales	Enterobacteriaceae	Escherichia/Shigella
K19	3	Proteobacteria	Gammaproteobacteria	Enterobacterales	Enterobacteriaceae	Escherichia/Shigella
K19	3	Proteobacteria	Gammaproteobacteria	Enterobacterales	Enterobacteriaceae	Escherichia/Shigella
K19	1	Proteobacteria	Gammaproteobacteria	Enterobacterales	Enterobacteriaceae	Escherichia/Shigella
K19	3	Proteobacteria	Gammaproteobacteria	Enterobacterales	Enterobacteriaceae	Escherichia/Shigella
K19	3	Proteobacteria	Gammaproteobacteria	Enterobacterales	Enterobacteriaceae	Escherichia/Shigella
K19	3	Proteobacteria	Gammaproteobacteria	Enterobacterales	Enterobacteriaceae	Escherichia/Shigella
K19	2	Proteobacteria	Gammaproteobacteria	Enterobacterales	Enterobacteriaceae	Escherichia/Shigella
K19	2	Proteobacteria	Gammaproteobacteria	Enterobacterales	Enterobacteriaceae
K19	3	Proteobacteria	Gammaproteobacteria	Enterobacterales	Enterobacteriaceae	Escherichia/Shigella
K19	1	Proteobacteria	Gammaproteobacteria	Enterobacterales	Enterobacteriaceae	Escherichia/Shigella
K19	1	Proteobacteria	Gammaproteobacteria	Enterobacterales	Enterobacteriaceae	Escherichia/Shigella
K19	1	Proteobacteria	Gammaproteobacteria	Enterobacterales	Enterobacteriaceae	Escherichia/Shigella
K19	3	Proteobacteria	Gammaproteobacteria	Enterobacterales	Enterobacteriaceae	Escherichia/Shigella
K19	2	Proteobacteria	Gammaproteobacteria	Enterobacterales	Enterobacteriaceae	Escherichia/Shigella
K19	2	Proteobacteria	Gammaproteobacteria	Enterobacterales	Enterobacteriaceae	Escherichia/Shigella
K19	2	Proteobacteria	Gammaproteobacteria	Enterobacterales	Enterobacteriaceae	Escherichia/Shigella
K19	2	Proteobacteria	Gammaproteobacteria	Enterobacterales	Enterobacteriaceae	Escherichia/Shigella
K19	2	Proteobacteria	Gammaproteobacteria	Enterobacterales	Enterobacteriaceae	Escherichia/Shigella
K19	2	Proteobacteria	Gammaproteobacteria	Enterobacterales	Enterobacteriaceae	Escherichia/Shigella
K19	2	NA
K19	2	Fusobacteriota	Fusobacteriia	Fusobacteriales
K19	2	Proteobacteria	Gammaproteobacteria	Enterobacterales	Enterobacteriaceae	Escherichia/Shigella
K19	2	Proteobacteria	Gammaproteobacteria	Enterobacterales	Enterobacteriaceae	Escherichia/Shigella
K19	2	Proteobacteria	Gammaproteobacteria	Enterobacterales	Enterobacteriaceae	Escherichia/Shigella
K19	2	Proteobacteria	Gammaproteobacteria	Enterobacterales	Enterobacteriaceae	Escherichia/Shigella
K19	1	Proteobacteria	Gammaproteobacteria	Enterobacterales	Enterobacteriaceae	Escherichia/Shigella
K19	2	Proteobacteria	Gammaproteobacteria	Enterobacterales	Enterobacteriaceae	Escherichia/Shigella
K19	2	Proteobacteria	Gammaproteobacteria	Enterobacterales	Enterobacteriaceae	Escherichia/Shigella
K19	2	Proteobacteria	Gammaproteobacteria	Enterobacterales	Enterobacteriaceae	Escherichia/Shigella
K19	2	Proteobacteria	Gammaproteobacteria	Enterobacterales	Enterobacteriaceae	Escherichia/Shigella
K19	2	Firmicutes	Clostridia	Peptostreptococcales-Tissierellales	Peptostreptococcales-Tissierellales_fa	Anaerococcus
K19	2	Proteobacteria	Gammaproteobacteria	Enterobacterales	Enterobacteriaceae	Escherichia/Shigella
K19	2	Proteobacteria	Gammaproteobacteria	Enterobacterales	Enterobacteriaceae	Escherichia/Shigella
K19	2	Proteobacteria	Gammaproteobacteria	Enterobacterales	Enterobacteriaceae	Escherichia/Shigella
K19	1	Proteobacteria	Gammaproteobacteria	Enterobacterales	Enterobacteriaceae	Escherichia/Shigella
K19	1	Proteobacteria	Gammaproteobacteria	Enterobacterales	Enterobacteriaceae	Escherichia/Shigella
K19	2	Proteobacteria	Gammaproteobacteria	Enterobacterales	Enterobacteriaceae	Escherichia/Shigella
K19	2	Proteobacteria	Gammaproteobacteria	Enterobacterales	Enterobacteriaceae	Escherichia/Shigella
K19	2	Proteobacteria	Gammaproteobacteria	Enterobacterales	Enterobacteriaceae	Escherichia/Shigella
K19	2	Proteobacteria
K19	2	Proteobacteria	Gammaproteobacteria	Enterobacterales	Enterobacteriaceae	Escherichia/Shigella
K19	2	Proteobacteria	Gammaproteobacteria	Enterobacterales	Enterobacteriaceae	Escherichia/Shigella
K19	2	Proteobacteria	Gammaproteobacteria	Enterobacterales	Enterobacteriaceae	Escherichia/Shigella
K19	2	Proteobacteria	Gammaproteobacteria	Enterobacterales	Enterobacteriaceae	Escherichia/Shigella
K19	1	Proteobacteria	Gammaproteobacteria	Enterobacterales	Enterobacteriaceae	Escherichia/Shigella
K19	2	Proteobacteria	Gammaproteobacteria	Enterobacterales	Enterobacteriaceae	Escherichia/Shigella
K19	1	NA
K19	1	NA
K19	1	NA
K19	1	Proteobacteria	Gammaproteobacteria	Enterobacterales	Enterobacteriaceae	Escherichia/Shigella
K19	1	Proteobacteria	Gammaproteobacteria	Enterobacterales	Enterobacteriaceae	Escherichia/Shigella
K19	1	Proteobacteria	Gammaproteobacteria	Enterobacterales	Enterobacteriaceae	Escherichia/Shigella
K19	1	Proteobacteria	Gammaproteobacteria	Enterobacterales	Enterobacteriaceae	Escherichia/Shigella
K19	1	Proteobacteria	Gammaproteobacteria	Enterobacterales	Enterobacteriaceae	Escherichia/Shigella
K19	1	Proteobacteria	Gammaproteobacteria	Enterobacterales	Enterobacteriaceae	Escherichia/Shigella
K19	1	Proteobacteria	Gammaproteobacteria	Enterobacterales	Enterobacteriaceae	Escherichia/Shigella
K19	1	Proteobacteria	Gammaproteobacteria	Enterobacterales	Enterobacteriaceae	Escherichia/Shigella
K19	1	Proteobacteria	Gammaproteobacteria	Enterobacterales	Enterobacteriaceae	Escherichia/Shigella
K19	1	Proteobacteria	Gammaproteobacteria	Enterobacterales	Enterobacteriaceae	Escherichia/Shigella
K19	1	Proteobacteria	Gammaproteobacteria	Enterobacterales	Enterobacteriaceae	Escherichia/Shigella
K19	1	Proteobacteria	Gammaproteobacteria	Enterobacterales	Enterobacteriaceae	Escherichia/Shigella
K19	1	Proteobacteria	Gammaproteobacteria	Enterobacterales	Enterobacteriaceae	Escherichia/Shigella
K19	1	Proteobacteria	Gammaproteobacteria	Enterobacterales	Enterobacteriaceae	Escherichia/Shigella
K19	1	Proteobacteria	Gammaproteobacteria	Enterobacterales	Enterobacteriaceae
K19	1	Proteobacteria	Gammaproteobacteria	Enterobacterales	Enterobacteriaceae	Escherichia/Shigella
K19	1	NA
K19	1	Firmicutes	Bacilli	Lactobacillales	Aerococcaceae
K19	1	Proteobacteria	Gammaproteobacteria	Enterobacterales	Enterobacteriaceae	Escherichia/Shigella
K19	1	Proteobacteria	Gammaproteobacteria	Enterobacterales	Enterobacteriaceae	Escherichia/Shigella
K19	1	Proteobacteria	Gammaproteobacteria	Enterobacterales	Enterobacteriaceae	Escherichia/Shigella
K19	1	Proteobacteria	Gammaproteobacteria	Enterobacterales	Enterobacteriaceae	Escherichia/Shigella
K19	1	Proteobacteria	Gammaproteobacteria	Enterobacterales	Enterobacteriaceae	Escherichia/Shigella
K19	1	Proteobacteria	Gammaproteobacteria	Enterobacterales	Enterobacteriaceae	Escherichia/Shigella
K19	1	Proteobacteria	Gammaproteobacteria	Enterobacterales	Enterobacteriaceae	Escherichia/Shigella
K19	1	Proteobacteria	Gammaproteobacteria	Enterobacterales	Enterobacteriaceae	Escherichia/Shigella
K19	1	Proteobacteria	Gammaproteobacteria	Enterobacterales	Enterobacteriaceae	Escherichia/Shigella
K19	1	Proteobacteria	Gammaproteobacteria	Enterobacterales	Enterobacteriaceae	Escherichia/Shigella
K19	1	Proteobacteria	Gammaproteobacteria	Enterobacterales	Enterobacteriaceae	Escherichia/Shigella
K19	1	Proteobacteria	Gammaproteobacteria	Enterobacterales	Enterobacteriaceae	Escherichia/Shigella
K19	1	Proteobacteria	Gammaproteobacteria	Enterobacterales	Enterobacteriaceae	Escherichia/Shigella
K19	1	Proteobacteria	Gammaproteobacteria	Enterobacterales	Enterobacteriaceae	Escherichia/Shigella
K19	1	Proteobacteria	Gammaproteobacteria	Enterobacterales	Enterobacteriaceae	Atlantibacter
K19	1	Proteobacteria	Gammaproteobacteria	Enterobacterales	Enterobacteriaceae	Escherichia/Shigella
K19	1	Proteobacteria	Gammaproteobacteria	Enterobacterales	Enterobacteriaceae	Escherichia/Shigella
K19	1	Proteobacteria	Gammaproteobacteria	Enterobacterales	Enterobacteriaceae	Escherichia/Shigella
K19	1	Proteobacteria	Gammaproteobacteria	Enterobacterales
K19	1	NA
K19	1	Proteobacteria	Gammaproteobacteria	Enterobacterales	Enterobacteriaceae	Escherichia/Shigella
K19	1	Proteobacteria	Gammaproteobacteria	Enterobacterales	Enterobacteriaceae	Escherichia/Shigella
K19	1	Proteobacteria	Gammaproteobacteria	Enterobacterales	Enterobacteriaceae	Escherichia/Shigella
K19	1	Proteobacteria	Gammaproteobacteria	Enterobacterales	Enterobacteriaceae	Escherichia/Shigella
K19	1	Proteobacteria	Gammaproteobacteria	Enterobacterales	Enterobacteriaceae	Escherichia/Shigella
K19	1	Proteobacteria	Gammaproteobacteria	Enterobacterales	Enterobacteriaceae	Escherichia/Shigella
K19	1	Proteobacteria	Gammaproteobacteria	Enterobacterales	Enterobacteriaceae	Escherichia/Shigella
K19	1	Proteobacteria	Gammaproteobacteria	Enterobacterales	Enterobacteriaceae	Escherichia/Shigella
K19	1	Proteobacteria	Gammaproteobacteria	Enterobacterales	Enterobacteriaceae	Escherichia/Shigella
K19	1	Proteobacteria	Gammaproteobacteria	Enterobacterales	Enterobacteriaceae	Escherichia/Shigella
K19	1	Proteobacteria	Gammaproteobacteria	Enterobacterales	Enterobacteriaceae	Escherichia/Shigella
K19	1	Proteobacteria	Gammaproteobacteria	Enterobacterales	Enterobacteriaceae	Escherichia/Shigella
K19	1	Proteobacteria	Gammaproteobacteria	Enterobacterales	Enterobacteriaceae	Escherichia/Shigella
K19	1	Proteobacteria	Gammaproteobacteria	Enterobacterales	Enterobacteriaceae	Escherichia/Shigella
K19	1	Firmicutes	Clostridia	Peptostreptococcales-Tissierellales	Peptostreptococcales-Tissierellales_fa	Ezakiella
K19	1	Proteobacteria	Gammaproteobacteria	Enterobacterales	Enterobacteriaceae	Escherichia/Shigella
K19	1	Proteobacteria	Gammaproteobacteria	Enterobacterales	Enterobacteriaceae	Escherichia/Shigella
K19	1	Proteobacteria	Gammaproteobacteria	Enterobacterales	Enterobacteriaceae	Escherichia/Shigella
K19	1	Proteobacteria	Gammaproteobacteria	Enterobacterales	Enterobacteriaceae	Escherichia/Shigella
K19	1	Proteobacteria	Gammaproteobacteria	Enterobacterales	Enterobacteriaceae	Escherichia/Shigella
K19	1	Proteobacteria	Gammaproteobacteria	Enterobacterales	Enterobacteriaceae	Escherichia/Shigella
K19	1	Proteobacteria	Gammaproteobacteria	Enterobacterales	Enterobacteriaceae	Escherichia/Shigella
K19	1	Proteobacteria	Gammaproteobacteria	Enterobacterales	Enterobacteriaceae	Escherichia/Shigella
K19	1	Proteobacteria	Gammaproteobacteria	Enterobacterales	Enterobacteriaceae	Escherichia/Shigella
K2	313	Proteobacteria	Gammaproteobacteria	Enterobacterales	Enterobacteriaceae	Escherichia/Shigella
K2	99715	Firmicutes	Bacilli	Lactobacillales	Streptococcaceae	Streptococcus
K2	116	Proteobacteria	Gammaproteobacteria	Enterobacterales	Enterobacteriaceae	Escherichia/Shigella
K2	62	Actinobacteriota	Actinobacteria	Propionibacteriales	Propionibacteriaceae	Propionimicrobium
K2	43611	Firmicutes	Bacilli	Lactobacillales	Streptococcaceae	Streptococcus
K2	46	Bacteroidota	Bacteroidia	Bacteroidales	Prevotellaceae	Prevotella
K2	146	Firmicutes	Clostridia	Peptostreptococcales-Tissierellales	Peptostreptococcales-Tissierellales_fa	Peptoniphilus
K2	177	Bacteroidota	Bacteroidia	Bacteroidales	Prevotellaceae	Prevotella
K2	71	Actinobacteriota	Actinobacteria	Actinomycetales	Actinomycetaceae	Actinomyces
K2	586	Firmicutes	Negativicutes	Veillonellales-Selenomonadales	Veillonellaceae	Dialister
K2	1633	Firmicutes	Bacilli	Lactobacillales	Lactobacillaceae	Lactobacillus
K2	12301	Firmicutes	Bacilli	Lactobacillales	Streptococcaceae	Streptococcus
K2	7	Firmicutes	Clostridia	Peptostreptococcales-Tissierellales	Peptostreptococcales-Tissierellales_fa	Peptoniphilus
K2	564	Firmicutes	Clostridia	Peptostreptococcales-Tissierellales	Peptostreptococcales-Tissierellales_fa	Peptoniphilus
K2	100	Actinobacteriota	Actinobacteria	Actinomycetales	Actinomycetaceae	Varibaculum
K2	133	Firmicutes	Negativicutes	Veillonellales-Selenomonadales	Veillonellaceae	Negativicoccus
K2	19735	Actinobacteriota	Actinobacteria	Bifidobacteriales	Bifidobacteriaceae	Alloscardovia
K2	78	Actinobacteriota	Actinobacteria	Actinomycetales	Actinomycetaceae	Mobiluncus
K2	16	Firmicutes	Clostridia	Peptostreptococcales-Tissierellales	Peptostreptococcales-Tissierellales_fa	Anaerococcus
K2	436	Actinobacteriota	Actinobacteria	Actinomycetales	Actinomycetaceae	Actinotignum
K2	199	Actinobacteriota	Actinobacteria	Propionibacteriales	Propionibacteriaceae	Cutibacterium
K2	5223	Firmicutes	Bacilli	Lactobacillales	Lactobacillaceae	Lactobacillus
K2	140	Proteobacteria	Gammaproteobacteria	Xanthomonadales	Rhodanobacteraceae	Rhodanobacter
K2	540	Firmicutes	Clostridia	Peptostreptococcales-Tissierellales	Peptostreptococcales-Tissierellales_fa	Peptoniphilus
K2	29	Firmicutes	Clostridia	Peptostreptococcales-Tissierellales	Peptostreptococcales-Tissierellales_fa	Finegoldia
K2	530	Firmicutes	Bacilli	Lactobacillales	Lactobacillaceae	Lactobacillus
K2	31	Actinobacteriota	Actinobacteria	Actinomycetales	Actinomycetaceae	Actinobaculum
K2	4371	Firmicutes	Bacilli	Lactobacillales	Streptococcaceae	Streptococcus
K2	84	Firmicutes	Clostridia	Peptostreptococcales-Tissierellales	Peptostreptococcales-Tissierellales_fa	Anaerococcus
K2	1	Firmicutes	Clostridia	Peptostreptococcales-Tissierellales	Peptostreptococcales-Tissierellales_fa	Anaerococcus
K2	2480	Firmicutes	Bacilli	Lactobacillales	Streptococcaceae
K2	36	Actinobacteriota	Actinobacteria	Corynebacteriales	Corynebacteriaceae	Corynebacterium
K2	52	Firmicutes	Clostridia	Peptostreptococcales-Tissierellales	Peptostreptococcales-Tissierellales_fa	Anaerococcus
K2	715	Firmicutes	Bacilli	Lactobacillales	Streptococcaceae	Streptococcus
K2	104	Firmicutes	Bacilli	Lactobacillales	Lactobacillaceae	Lactobacillus
K2	180	Firmicutes	Bacilli	Lactobacillales	Streptococcaceae	Streptococcus
K2	156	Firmicutes	Bacilli	Lactobacillales	Streptococcaceae	Streptococcus
K2	1541	Firmicutes	Bacilli	Lactobacillales	Lactobacillaceae	Lactobacillus
K2	5	Actinobacteriota	Actinobacteria	Actinomycetales	Actinomycetaceae	Actinobaculum
K2	756	Firmicutes	Bacilli	Lactobacillales	Streptococcaceae	Streptococcus
K2	1187	Firmicutes	Bacilli	Lactobacillales	Streptococcaceae	Streptococcus
K2	151	Firmicutes	Bacilli	Lactobacillales	Streptococcaceae	Streptococcus
K2	23	Actinobacteriota	Actinobacteria	Bifidobacteriales	Bifidobacteriaceae	Bifidobacterium
K2	154	Firmicutes	Bacilli	Lactobacillales	Streptococcaceae	Streptococcus
K2	790	Firmicutes	Bacilli	Lactobacillales	Streptococcaceae	Streptococcus
K2	160	Actinobacteriota	Actinobacteria	Bifidobacteriales	Bifidobacteriaceae	Alloscardovia
K2	887	Firmicutes	Bacilli	Lactobacillales	Streptococcaceae
K2	83	Firmicutes	Bacilli	Lactobacillales	Streptococcaceae	Streptococcus
K2	117	Actinobacteriota	Actinobacteria	Bifidobacteriales	Bifidobacteriaceae	Bifidobacterium
K2	45	Firmicutes	Bacilli	Lactobacillales	Lactobacillaceae	Lactobacillus
K2	226	Firmicutes	Bacilli	Lactobacillales	Streptococcaceae	Streptococcus
K2	230	Firmicutes	Bacilli	Lactobacillales	Streptococcaceae	Streptococcus
K2	679	Firmicutes	Bacilli	Lactobacillales	Streptococcaceae	Streptococcus
K2	552	Firmicutes	Bacilli	Lactobacillales	Streptococcaceae	Streptococcus
K2	652	Firmicutes	Bacilli	Lactobacillales	Streptococcaceae	Streptococcus
K2	648	Firmicutes	Bacilli	Lactobacillales	Lactobacillaceae	Lactobacillus
K2	220	Firmicutes	Bacilli	Lactobacillales	Streptococcaceae	Streptococcus
K2	235	Firmicutes	Bacilli	Lactobacillales	Streptococcaceae	Streptococcus
K2	627	Firmicutes	Bacilli	Lactobacillales	Lactobacillaceae	Lactobacillus
K2	334	Firmicutes	Bacilli	Lactobacillales	Streptococcaceae
K2	298	Firmicutes	Bacilli	Lactobacillales	Streptococcaceae	Streptococcus
K2	265	Firmicutes	Bacilli	Lactobacillales
K2	260	Firmicutes	Bacilli	Lactobacillales	Streptococcaceae
K2	299	Firmicutes	Bacilli	Lactobacillales	Streptococcaceae
K2	262	Firmicutes	Bacilli	Lactobacillales	Streptococcaceae	Streptococcus
K2	268	Firmicutes	Bacilli	Lactobacillales	Streptococcaceae
K2	294	Firmicutes	Bacilli	Lactobacillales	Streptococcaceae	Streptococcus
K2	324	Firmicutes	Bacilli	Lactobacillales	Streptococcaceae	Streptococcus
K2	467	Firmicutes	Bacilli	Lactobacillales	Lactobacillaceae	Lactobacillus
K2	227	Firmicutes	Bacilli	Lactobacillales	Streptococcaceae	Streptococcus
K2	289	Firmicutes	Bacilli	Lactobacillales	Streptococcaceae	Streptococcus
K2	339	Firmicutes	Bacilli	Lactobacillales	Streptococcaceae	Streptococcus
K2	314	Firmicutes	Bacilli	Lactobacillales	Streptococcaceae	Streptococcus
K2	237	Firmicutes	Bacilli	Lactobacillales	Streptococcaceae	Streptococcus
K2	191	Firmicutes	Bacilli	Lactobacillales	Streptococcaceae
K2	490	Firmicutes	Bacilli	Lactobacillales	Streptococcaceae
K2	479	Firmicutes	Bacilli	Lactobacillales	Streptococcaceae	Streptococcus
K2	440	Actinobacteriota	Actinobacteria	Bifidobacteriales	Bifidobacteriaceae	Alloscardovia
K2	231	Firmicutes	Bacilli	Lactobacillales	Lactobacillaceae	Lactobacillus
K2	437	Actinobacteriota	Actinobacteria	Bifidobacteriales	Bifidobacteriaceae	Alloscardovia
K2	428	Firmicutes	Bacilli	Lactobacillales	Streptococcaceae	Streptococcus
K2	195	Firmicutes	Bacilli	Lactobacillales	Streptococcaceae	Streptococcus
K2	229	Firmicutes	Bacilli	Lactobacillales	Streptococcaceae	Streptococcus
K2	380	Actinobacteriota	Actinobacteria	Bifidobacteriales	Bifidobacteriaceae	Alloscardovia
K2	221	Firmicutes	Bacilli	Lactobacillales	Streptococcaceae	Streptococcus
K2	279	Firmicutes	Bacilli	Lactobacillales	Streptococcaceae	Streptococcus
K2	379	Firmicutes	Bacilli	Lactobacillales	Streptococcaceae	Streptococcus
K2	234	Firmicutes	Bacilli	Lactobacillales	Streptococcaceae	Streptococcus
K2	257	Firmicutes	Bacilli	Lactobacillales	Streptococcaceae	Streptococcus
K2	153	Firmicutes	Bacilli	Lactobacillales	Streptococcaceae
K2	230	Firmicutes	Bacilli	Lactobacillales	Streptococcaceae
K2	350	Actinobacteriota	Actinobacteria	Bifidobacteriales	Bifidobacteriaceae	Alloscardovia
K2	344	Firmicutes	Bacilli	Lactobacillales	Streptococcaceae	Streptococcus
K2	328	Firmicutes	Bacilli	Lactobacillales	Streptococcaceae	Streptococcus
K2	325	Firmicutes	Bacilli	Lactobacillales	Streptococcaceae	Streptococcus
K2	86	Firmicutes	Bacilli	Lactobacillales	Streptococcaceae	Streptococcus
K2	179	Firmicutes	Bacilli	Lactobacillales	Streptococcaceae	Streptococcus
K2	159	Firmicutes	Bacilli	Lactobacillales	Streptococcaceae	Streptococcus
K2	299	Firmicutes	Bacilli	Lactobacillales	Streptococcaceae	Streptococcus
K2	156	Firmicutes	Bacilli	Lactobacillales	Streptococcaceae	Streptococcus
K2	157	Firmicutes	Bacilli	Lactobacillales	Streptococcaceae	Streptococcus
K2	292	Firmicutes	Bacilli	Lactobacillales	Streptococcaceae	Streptococcus
K2	208	Firmicutes	Bacilli	Lactobacillales	Streptococcaceae	Streptococcus
K2	179	Firmicutes	Bacilli	Lactobacillales	Streptococcaceae	Streptococcus
K2	284	Firmicutes	Bacilli	Lactobacillales	Streptococcaceae
K2	282	Firmicutes	Bacilli	Lactobacillales	Streptococcaceae	Streptococcus
K2	279	Firmicutes	Bacilli	Lactobacillales	Streptococcaceae	Streptococcus
K2	170	Firmicutes	Bacilli	Lactobacillales	Streptococcaceae	Streptococcus
K2	275	Firmicutes	Bacilli	Lactobacillales	Streptococcaceae
K2	214	Firmicutes	Bacilli	Lactobacillales	Streptococcaceae	Streptococcus
K2	127	Firmicutes	Bacilli	Lactobacillales	Streptococcaceae	Streptococcus
K2	264	Firmicutes	Bacilli	Lactobacillales	Streptococcaceae
K2	264	Firmicutes	Bacilli	Lactobacillales	Streptococcaceae	Streptococcus
K2	13	Proteobacteria	Gammaproteobacteria	Xanthomonadales	Rhodanobacteraceae	Rhodanobacter
K2	262	Firmicutes	Bacilli	Lactobacillales	Streptococcaceae	Streptococcus
K2	261	Firmicutes	Bacilli	Lactobacillales	Streptococcaceae	Streptococcus
K2	259	Firmicutes	Bacilli	Lactobacillales	Streptococcaceae	Streptococcus
K2	8	Actinobacteriota	Actinobacteria	Actinomycetales	Actinomycetaceae	Actinotignum
K2	246	Firmicutes	Bacilli	Lactobacillales	Lactobacillaceae	Lactobacillus
K2	84	Firmicutes	Bacilli	Lactobacillales	Streptococcaceae	Streptococcus
K2	245	Firmicutes	Bacilli	Lactobacillales	Streptococcaceae	Streptococcus
K2	156	Firmicutes	Bacilli	Lactobacillales	Streptococcaceae	Streptococcus
K2	91	Firmicutes	Bacilli	Lactobacillales	Streptococcaceae	Streptococcus
K2	237	Firmicutes	Bacilli	Lactobacillales	Streptococcaceae	Streptococcus
K2	16	Firmicutes	Bacilli	Lactobacillales	Streptococcaceae	Streptococcus
K2	147	Firmicutes	Bacilli	Lactobacillales	Streptococcaceae	Streptococcus
K2	159	Firmicutes	Bacilli	Lactobacillales	Streptococcaceae	Streptococcus
K2	225	Firmicutes	Bacilli	Lactobacillales	Streptococcaceae
K2	218	Firmicutes	Bacilli	Lactobacillales	Streptococcaceae
K2	217	Actinobacteriota	Actinobacteria	Bifidobacteriales	Bifidobacteriaceae	Alloscardovia
K2	210	Firmicutes	Bacilli	Lactobacillales	Streptococcaceae	Streptococcus
K2	132	Firmicutes	Bacilli	Lactobacillales	Streptococcaceae	Streptococcus
K2	110	Firmicutes	Bacilli	Lactobacillales	Streptococcaceae	Streptococcus
K2	204	Firmicutes	Bacilli	Lactobacillales	Streptococcaceae	Streptococcus
K2	149	Firmicutes	Bacilli	Lactobacillales	Streptococcaceae	Streptococcus
K2	203	Firmicutes	Bacilli	Lactobacillales	Streptococcaceae
K2	203	Firmicutes	Bacilli	Lactobacillales	Streptococcaceae	Streptococcus
K2	123	Firmicutes	Bacilli	Lactobacillales	Streptococcaceae	Streptococcus
K2	61	Firmicutes	Clostridia	Peptostreptococcales-Tissierellales
K2	191	Firmicutes	Bacilli	Lactobacillales	Streptococcaceae
K2	191	Firmicutes	Bacilli	Lactobacillales	Streptococcaceae	Streptococcus
K2	64	Firmicutes	Bacilli	Lactobacillales	Streptococcaceae	Streptococcus
K2	187	Firmicutes	Bacilli	Lactobacillales	Streptococcaceae	Streptococcus
K2	182	Firmicutes	Bacilli	Lactobacillales	Streptococcaceae
K2	182	Firmicutes	Bacilli	Lactobacillales	Streptococcaceae	Streptococcus
K2	182	Firmicutes	Bacilli	Lactobacillales	Streptococcaceae	Streptococcus
K2	176	Firmicutes	Bacilli	Lactobacillales	Streptococcaceae	Streptococcus
K2	95	Firmicutes	Bacilli	Lactobacillales	Streptococcaceae	Streptococcus
K2	170	Actinobacteriota	Actinobacteria	Bifidobacteriales	Bifidobacteriaceae	Alloscardovia
K2	168	Firmicutes	Bacilli	Lactobacillales	Streptococcaceae	Streptococcus
K2	165	Firmicutes	Bacilli	Lactobacillales	Streptococcaceae	Streptococcus
K2	162	Firmicutes	Bacilli	Lactobacillales	Streptococcaceae	Streptococcus
K2	158	Firmicutes	Bacilli	Lactobacillales
K2	157	Firmicutes	Bacilli	Lactobacillales	Streptococcaceae	Streptococcus
K2	156	Firmicutes	Bacilli	Lactobacillales	Streptococcaceae
K2	155	Firmicutes	Bacilli	Lactobacillales	Lactobacillaceae	Lactobacillus
K2	153	Firmicutes	Bacilli	Lactobacillales	Lactobacillaceae	Lactobacillus
K2	149	Firmicutes	Bacilli	Lactobacillales	Streptococcaceae	Streptococcus
K2	1	Actinobacteriota	Actinobacteria	Actinomycetales	Actinomycetaceae
K2	90	Firmicutes	Bacilli	Staphylococcales	Staphylococcaceae	Staphylococcus
K2	148	Actinobacteriota	Actinobacteria	Bifidobacteriales	Bifidobacteriaceae	Alloscardovia
K2	147	Firmicutes	Bacilli	Lactobacillales	Streptococcaceae	Streptococcus
K2	147	Firmicutes	Bacilli	Lactobacillales	Streptococcaceae	Streptococcus
K2	143	Firmicutes	Bacilli	Lactobacillales	Streptococcaceae	Streptococcus
K2	142	Firmicutes	Clostridia	Peptostreptococcales-Tissierellales	Peptostreptococcales-Tissierellales_fa	Peptoniphilus
K2	142	Firmicutes	Bacilli	Lactobacillales	Streptococcaceae	Streptococcus
K2	139	Firmicutes	Bacilli	Lactobacillales	Streptococcaceae
K2	139	Actinobacteriota	Actinobacteria	Actinomycetales	Actinomycetaceae	Actinomyces
K2	138	Firmicutes	Bacilli	Lactobacillales	Streptococcaceae	Streptococcus
K2	138	Firmicutes	Bacilli	Lactobacillales	Streptococcaceae	Streptococcus
K2	134	Firmicutes	Bacilli	Lactobacillales	Streptococcaceae	Streptococcus
K2	132	Firmicutes	Bacilli	Lactobacillales	Streptococcaceae	Streptococcus
K2	130	Firmicutes	Bacilli	Lactobacillales	Lactobacillaceae	Lactobacillus
K2	86	Firmicutes	Bacilli	Lactobacillales	Lactobacillaceae	Lactobacillus
K2	41	Actinobacteriota	Actinobacteria
K2	124	Firmicutes	Bacilli	Lactobacillales	Streptococcaceae	Streptococcus
K2	122	Firmicutes	Bacilli	Lactobacillales	Streptococcaceae	Streptococcus
K2	122	Actinobacteriota	Actinobacteria	Bifidobacteriales	Bifidobacteriaceae	Alloscardovia
K2	9	Firmicutes	Clostridia
K2	121	Actinobacteriota	Actinobacteria	Bifidobacteriales	Bifidobacteriaceae	Alloscardovia
K2	120	Actinobacteriota	Actinobacteria	Bifidobacteriales	Bifidobacteriaceae	Alloscardovia
K2	116	Firmicutes	Bacilli	Lactobacillales	Streptococcaceae	Streptococcus
K2	115	Firmicutes	Bacilli	Lactobacillales	Streptococcaceae	Streptococcus
K2	113	Firmicutes	Bacilli	Lactobacillales	Streptococcaceae	Streptococcus
K2	112	Firmicutes	Bacilli	Lactobacillales	Streptococcaceae	Streptococcus
K2	111	Firmicutes	Bacilli	Lactobacillales	Streptococcaceae	Streptococcus
K2	110	Firmicutes	Bacilli	Lactobacillales	Streptococcaceae	Streptococcus
K2	108	Firmicutes	Bacilli	Lactobacillales	Streptococcaceae	Streptococcus
K2	107	Firmicutes	Bacilli	Lactobacillales	Streptococcaceae	Streptococcus
K2	107	Firmicutes	Bacilli	Lactobacillales	Streptococcaceae	Streptococcus
K2	101	Firmicutes	Bacilli	Lactobacillales	Streptococcaceae	Streptococcus
K2	99	Firmicutes	Bacilli	Lactobacillales	Streptococcaceae	Streptococcus
K2	99	Firmicutes	Bacilli	Lactobacillales	Streptococcaceae	Streptococcus
K2	97	Firmicutes	Bacilli	Lactobacillales	Streptococcaceae	Streptococcus
K2	97	Firmicutes	Bacilli	Lactobacillales	Streptococcaceae	Streptococcus
K2	6	Actinobacteriota	Actinobacteria
K2	80	Firmicutes	Clostridia	Peptostreptococcales-Tissierellales	Peptostreptococcales-Tissierellales_fa	Anaerosphaera
K2	93	Firmicutes	Bacilli	Lactobacillales	Streptococcaceae	Streptococcus
K2	93	Firmicutes	Bacilli	Lactobacillales	Streptococcaceae	Streptococcus
K2	91	Firmicutes	Bacilli	Lactobacillales	Streptococcaceae	Streptococcus
K2	90	Firmicutes	Bacilli	Lactobacillales	Streptococcaceae	Streptococcus
K2	90	Firmicutes	Bacilli	Lactobacillales	Streptococcaceae	Streptococcus
K2	89	Firmicutes	Bacilli	Lactobacillales	Streptococcaceae	Streptococcus
K2	89	Firmicutes	Bacilli	Lactobacillales	Streptococcaceae	Streptococcus
K2	89	Firmicutes	Bacilli	Lactobacillales	Streptococcaceae	Streptococcus
K2	88	Firmicutes	Bacilli	Lactobacillales	Streptococcaceae	Streptococcus
K2	88	Firmicutes	Bacilli	Lactobacillales	Streptococcaceae	Streptococcus
K2	86	Firmicutes	Bacilli	Lactobacillales	Streptococcaceae	Streptococcus
K2	86	Firmicutes	Bacilli	Lactobacillales	Streptococcaceae	Streptococcus
K2	85	Actinobacteriota	Actinobacteria	Bifidobacteriales	Bifidobacteriaceae	Alloscardovia
K2	19	Firmicutes	Bacilli
K2	82	Firmicutes	Bacilli	Lactobacillales	Streptococcaceae	Streptococcus
K2	82	Firmicutes	Bacilli	Lactobacillales	Streptococcaceae	Streptococcus
K2	80	Firmicutes	Bacilli	Lactobacillales	Streptococcaceae	Streptococcus
K2	78	Firmicutes	Bacilli	Lactobacillales	Streptococcaceae	Streptococcus
K2	76	Firmicutes	Bacilli	Lactobacillales	Streptococcaceae	Streptococcus
K2	74	Actinobacteriota	Actinobacteria	Bifidobacteriales	Bifidobacteriaceae	Alloscardovia
K2	73	Firmicutes	Bacilli	Lactobacillales	Streptococcaceae	Streptococcus
K2	71	Actinobacteriota	Actinobacteria	Bifidobacteriales	Bifidobacteriaceae	Alloscardovia
K2	71	Actinobacteriota	Actinobacteria	Bifidobacteriales	Bifidobacteriaceae	Alloscardovia
K2	53	Firmicutes	Bacilli
K2	26	Firmicutes	Bacilli	Lactobacillales	Lactobacillaceae	Lactobacillus
K2	70	Firmicutes	Bacilli	Lactobacillales	Streptococcaceae	Streptococcus
K2	69	Firmicutes	Bacilli	Lactobacillales	Streptococcaceae	Streptococcus
K2	68	Firmicutes	Clostridia	Peptostreptococcales-Tissierellales	Peptostreptococcales-Tissierellales_fa	Peptoniphilus
K2	68	Firmicutes	Bacilli	Lactobacillales	Streptococcaceae	Streptococcus
K2	22	Firmicutes	Bacilli	Lactobacillales	Lactobacillaceae	Lactobacillus
K2	67	Actinobacteriota	Actinobacteria	Bifidobacteriales	Bifidobacteriaceae	Alloscardovia
K2	66	Actinobacteriota	Actinobacteria	Bifidobacteriales	Bifidobacteriaceae	Alloscardovia
K2	17	Actinobacteriota	Actinobacteria	Actinomycetales	Actinomycetaceae	Actinobaculum
K2	62	Actinobacteriota	Actinobacteria	Bifidobacteriales	Bifidobacteriaceae	Alloscardovia
K2	62	Actinobacteriota	Actinobacteria	Bifidobacteriales	Bifidobacteriaceae	Alloscardovia
K2	16	Firmicutes	Bacilli	Lactobacillales	Streptococcaceae	Streptococcus
K2	3	Firmicutes	Negativicutes	Veillonellales-Selenomonadales	Veillonellaceae	Negativicoccus
K2	28	Firmicutes	Bacilli	Lactobacillales	Streptococcaceae	Streptococcus
K2	51	Firmicutes	Bacilli	Lactobacillales	Lactobacillaceae	Lactobacillus
K2	50	Actinobacteriota	Actinobacteria	Propionibacteriales	Propionibacteriaceae	Cutibacterium
K2	49	Firmicutes	Bacilli	Lactobacillales	Lactobacillaceae	Lactobacillus
K2	6	Actinobacteriota	Actinobacteria	Actinomycetales	Actinomycetaceae	Actinobaculum
K2	20	Firmicutes	Bacilli	Staphylococcales	Staphylococcaceae
K2	41	NA
K2	44	Firmicutes	Bacilli	Lactobacillales	Streptococcaceae	Streptococcus
K2	6	Actinobacteriota	Actinobacteria	Actinomycetales	Actinomycetaceae	Actinobaculum
K2	29	Firmicutes	Bacilli
K2	39	Firmicutes	Negativicutes	Veillonellales-Selenomonadales	Veillonellaceae	Dialister
K2	39	Firmicutes	Bacilli	Lactobacillales	Lactobacillaceae	Lactobacillus
K2	39	Actinobacteriota	Actinobacteria	Actinomycetales	Actinomycetaceae	Actinobaculum
K2	36	Actinobacteriota	Actinobacteria	Actinomycetales	Actinomycetaceae	Actinotignum
K2	35	Actinobacteriota	Actinobacteria	Propionibacteriales	Propionibacteriaceae
K2	33	Actinobacteriota	Actinobacteria	Bifidobacteriales	Bifidobacteriaceae
K2	5	NA
K2	32	Firmicutes	Clostridia	Peptostreptococcales-Tissierellales	Peptostreptococcales-Tissierellales_fa	Anaerococcus
K2	30	Actinobacteriota	Actinobacteria	Bifidobacteriales	Bifidobacteriaceae
K2	30	Firmicutes	Clostridia	Peptostreptococcales-Tissierellales	Peptostreptococcales-Tissierellales_fa	Peptoniphilus
K2	26	Bacteroidota	Bacteroidia	Bacteroidales	Prevotellaceae	Prevotella
K2	26	Firmicutes	Clostridia	Peptostreptococcales-Tissierellales	Peptostreptococcales-Tissierellales_fa	Peptoniphilus
K2	12	Actinobacteriota	Actinobacteria	Actinomycetales	Actinomycetaceae
K2	18	Firmicutes	Bacilli	Lactobacillales	Lactobacillaceae	Lactobacillus
K2	16	Firmicutes	Bacilli	Lactobacillales	Lactobacillaceae	Lactobacillus
K2	6	Actinobacteriota	Actinobacteria	Actinomycetales	Actinomycetaceae	Varibaculum
K2	15	Firmicutes	Bacilli	Lactobacillales	Lactobacillaceae	Lactobacillus
K2	12	Firmicutes	Bacilli
K2	11	Firmicutes	Clostridia
K2	11	Firmicutes	Bacilli	Lactobacillales	Streptococcaceae	Streptococcus
K2	2	NA
K2	9	Proteobacteria	Gammaproteobacteria	Pseudomonadales	Moraxellaceae	Acinetobacter
K2	8	NA
K2	7	Firmicutes	Clostridia	Peptostreptococcales-Tissierellales	Peptostreptococcales-Tissierellales_fa	Peptoniphilus
K2	7	Actinobacteriota	Actinobacteria
K2	7	Firmicutes	Clostridia	Peptostreptococcales-Tissierellales	Peptostreptococcales-Tissierellales_fa	Anaerosphaera
K2	7	NA
K2	6	Firmicutes	Bacilli	Lactobacillales	Lactobacillaceae	Lactobacillus
K2	6	Firmicutes	Bacilli	Lactobacillales
K2	1	NA
K2	4	Firmicutes	Clostridia	Peptostreptococcales-Tissierellales	Peptostreptococcales-Tissierellales_fa
K2	2	Firmicutes	Bacilli	Lactobacillales
K2	3	Firmicutes	Clostridia	Peptostreptococcales-Tissierellales	Peptostreptococcales-Tissierellales_fa	Peptoniphilus
K2	3	Firmicutes	Bacilli	Lactobacillales	Lactobacillaceae	Lactobacillus
K2	3	Actinobacteriota	Actinobacteria
K2	3	Firmicutes	Bacilli
K2	3	Firmicutes	Bacilli	Lactobacillales
K2	3	Proteobacteria	Gammaproteobacteria	Xanthomonadales	Rhodanobacteraceae	Rhodanobacter
K2	1	Firmicutes	Bacilli
K2	2	Firmicutes
K2	2	Bacteroidota	Bacteroidia	Bacteroidales	Prevotellaceae	Prevotella
K2	2	Firmicutes
K2	2	NA
K2	2	Firmicutes	Clostridia	Peptostreptococcales-Tissierellales	Peptostreptococcales-Tissierellales_fa	Anaerosphaera
K2	2	Firmicutes	Clostridia	Peptostreptococcales-Tissierellales	Peptostreptococcales-Tissierellales_fa	Anaerosphaera
K2	2	Firmicutes	Clostridia	Peptostreptococcales-Tissierellales	Peptostreptococcales-Tissierellales_fa	Anaerosphaera
K2	2	NA
K2	2	Actinobacteriota	Actinobacteria	Bifidobacteriales	Bifidobacteriaceae
K2	1	Proteobacteria
K2	1	Actinobacteriota	Actinobacteria
K2	1	Firmicutes	Bacilli	Lactobacillales	Lactobacillaceae	Lactobacillus
K2	1	Firmicutes	Bacilli	Lactobacillales	Lactobacillaceae	Lactobacillus
K2	1	Firmicutes	Bacilli	Lactobacillales	Lactobacillaceae	Lactobacillus
K2	1	Firmicutes	Bacilli	Lactobacillales	Lactobacillaceae	Lactobacillus
K2	1	Actinobacteriota	Actinobacteria	Bifidobacteriales	Bifidobacteriaceae
K2	1	NA
K2	1	Actinobacteriota	Actinobacteria	Actinomycetales	Actinomycetaceae	Actinobaculum
K2	1	Actinobacteriota	Actinobacteria	Bifidobacteriales	Bifidobacteriaceae	Alloscardovia
K2	1	NA
K2	1	Actinobacteriota	Actinobacteria	Bifidobacteriales	Bifidobacteriaceae
K2	1	Actinobacteriota	Actinobacteria	Bifidobacteriales	Bifidobacteriaceae
K2	1	Firmicutes
K2	1	Firmicutes
K2	1	Firmicutes
K2	1	Firmicutes
K2	1	Firmicutes
K2	1	NA
K2	1	Firmicutes
K2	1	Firmicutes	Bacilli
K2	1	Firmicutes	Bacilli
K2	1	Firmicutes	Bacilli
K2	1	Actinobacteriota	Actinobacteria
K2	1	NA
K2	1	Actinobacteriota	Actinobacteria
K2	1	Actinobacteriota	Actinobacteria
K2	1	Actinobacteriota	Actinobacteria	Propionibacteriales	Propionibacteriaceae
K2	1	Firmicutes	Clostridia	Peptostreptococcales-Tissierellales	Peptostreptococcales-Tissierellales_fa	Anaerosphaera
K2	1	Firmicutes
K2	1	Firmicutes	Bacilli
K2	1	Firmicutes	Clostridia
K2	1	Proteobacteria
K2	1	Firmicutes
K2	1	Proteobacteria
K2	1	Firmicutes	Clostridia	Peptostreptococcales-Tissierellales	Peptostreptococcales-Tissierellales_fa	Anaerosphaera
K2	1	NA
K2	1	Firmicutes	Clostridia	Peptostreptococcales-Tissierellales	Peptostreptococcales-Tissierellales_fa	Anaerosphaera
K2	1	Firmicutes	Clostridia	Peptostreptococcales-Tissierellales	Peptostreptococcales-Tissierellales_fa	Anaerosphaera
K2	1	Firmicutes	Clostridia	Peptostreptococcales-Tissierellales	Peptostreptococcales-Tissierellales_fa	Anaerosphaera
K2	1	Firmicutes	Clostridia
K2	1	Firmicutes	Clostridia	Peptostreptococcales-Tissierellales	Peptostreptococcales-Tissierellales_fa	Anaerosphaera
K2	1	Firmicutes	Clostridia	Peptostreptococcales-Tissierellales	Peptostreptococcales-Tissierellales_fa
K2	1	Firmicutes	Clostridia	Peptostreptococcales-Tissierellales	Peptostreptococcales-Tissierellales_fa	Anaerosphaera
K20	113	Proteobacteria	Gammaproteobacteria	Enterobacterales	Enterobacteriaceae	Escherichia/Shigella
K20	2294	Proteobacteria	Gammaproteobacteria	Enterobacterales	Enterobacteriaceae	Escherichia/Shigella
K20	28542	Actinobacteriota	Actinobacteria	Propionibacteriales	Propionibacteriaceae	Propionimicrobium
K20	21	Bacteroidota	Bacteroidia	Bacteroidales	Prevotellaceae	Prevotella
K20	8	Actinobacteriota	Actinobacteria	Bifidobacteriales	Bifidobacteriaceae	Gardnerella
K20	124	Fusobacteriota	Fusobacteriia	Fusobacteriales	Fusobacteriaceae	Fusobacterium
K20	1771	Actinobacteriota	Actinobacteria	Actinomycetales	Actinomycetaceae	Actinomyces
K20	678	Fusobacteriota	Fusobacteriia	Fusobacteriales	Fusobacteriaceae	Fusobacterium
K20	651	Actinobacteriota	Actinobacteria	Actinomycetales	Actinomycetaceae	Actinotignum
K20	914	Firmicutes	Clostridia	Peptostreptococcales-Tissierellales	Peptostreptococcales-Tissierellales_fa	Anaerococcus
K20	87	Firmicutes	Clostridia	Peptostreptococcales-Tissierellales	Peptostreptococcales-Tissierellales_fa	Peptoniphilus
K20	20	Actinobacteriota	Actinobacteria	Actinomycetales	Actinomycetaceae	Arcanobacterium
K20	299	Firmicutes	Negativicutes	Veillonellales-Selenomonadales	Veillonellaceae	Negativicoccus
K20	208	Fusobacteriota	Fusobacteriia	Fusobacteriales	Fusobacteriaceae	Fusobacterium
K20	1612	Actinobacteriota	Actinobacteria	Actinomycetales	Actinomycetaceae	Actinotignum
K20	40	Firmicutes	Clostridia	Peptostreptococcales-Tissierellales	Peptostreptococcales-Tissierellales_fa	Fenollaria
K20	195	Firmicutes	Negativicutes	Veillonellales-Selenomonadales	Veillonellaceae	Negativicoccus
K20	1959	Proteobacteria	Gammaproteobacteria	Enterobacterales	Enterobacteriaceae	Escherichia/Shigella
K20	134	Actinobacteriota	Actinobacteria	Propionibacteriales	Propionibacteriaceae	Propionimicrobium
K20	24	Firmicutes	Negativicutes	Veillonellales-Selenomonadales	Veillonellaceae	Negativicoccus
K20	50	Actinobacteriota	Actinobacteria	Propionibacteriales	Propionibacteriaceae	Propionimicrobium
K20	145	Proteobacteria	Gammaproteobacteria	Enterobacterales	Enterobacteriaceae	Escherichia/Shigella
K20	686	Firmicutes	Negativicutes	Veillonellales-Selenomonadales	Veillonellaceae	Negativicoccus
K20	712	Actinobacteriota	Actinobacteria	Propionibacteriales	Propionibacteriaceae	Propionimicrobium
K20	18	Firmicutes	Clostridia	Peptostreptococcales-Tissierellales	Peptostreptococcales-Tissierellales_fa	Anaerococcus
K20	72	Actinobacteriota	Actinobacteria
K20	4	Bacteroidota	Bacteroidia	Bacteroidales	Prevotellaceae	Prevotella
K20	43	Proteobacteria	Gammaproteobacteria	Enterobacterales	Enterobacteriaceae	Escherichia/Shigella
K20	7	Fusobacteriota	Fusobacteriia	Fusobacteriales	Fusobacteriaceae	Fusobacterium
K20	559	Proteobacteria	Gammaproteobacteria
K20	3	Proteobacteria	Gammaproteobacteria	Enterobacterales
K20	2	Actinobacteriota	Actinobacteria	Propionibacteriales	Propionibacteriaceae	Propionimicrobium
K20	109	Actinobacteriota	Actinobacteria	Propionibacteriales	Propionibacteriaceae	Propionimicrobium
K20	13	Actinobacteriota	Actinobacteria	Propionibacteriales	Propionibacteriaceae	Propionimicrobium
K20	351	Actinobacteriota	Actinobacteria	Propionibacteriales	Propionibacteriaceae	Propionimicrobium
K20	9	Fusobacteriota	Fusobacteriia	Fusobacteriales	Fusobacteriaceae	Fusobacterium
K20	26	Actinobacteriota	Actinobacteria	Actinomycetales	Actinomycetaceae
K20	213	Firmicutes	Clostridia	Peptostreptococcales-Tissierellales	Peptostreptococcales-Tissierellales_fa	Peptoniphilus
K20	270	Firmicutes	Clostridia	Peptostreptococcales-Tissierellales	Peptostreptococcales-Tissierellales_fa	Anaerococcus
K20	120	Actinobacteriota	Actinobacteria	Propionibacteriales	Propionibacteriaceae	Propionimicrobium
K20	212	Fusobacteriota	Fusobacteriia	Fusobacteriales	Fusobacteriaceae	Fusobacterium
K20	94	Actinobacteriota	Actinobacteria	Propionibacteriales	Propionibacteriaceae	Propionimicrobium
K20	7	Actinobacteriota	Actinobacteria	Actinomycetales	Actinomycetaceae	Actinotignum
K20	95	Actinobacteriota	Actinobacteria	Propionibacteriales	Propionibacteriaceae	Propionimicrobium
K20	54	Actinobacteriota	Actinobacteria	Actinomycetales	Actinomycetaceae	Actinotignum
K20	10	Actinobacteriota	Actinobacteria
K20	94	Actinobacteriota	Actinobacteria	Propionibacteriales	Propionibacteriaceae	Propionimicrobium
K20	135	Actinobacteriota	Actinobacteria	Propionibacteriales	Propionibacteriaceae	Propionimicrobium
K20	121	Actinobacteriota	Actinobacteria	Propionibacteriales	Propionibacteriaceae	Propionimicrobium
K20	120	Actinobacteriota	Actinobacteria	Micrococcales	Micrococcaceae	Kocuria
K20	116	NA
K20	112	Actinobacteriota	Actinobacteria	Propionibacteriales	Propionibacteriaceae	Propionimicrobium
K20	26	Actinobacteriota	Actinobacteria	Propionibacteriales	Propionibacteriaceae	Propionimicrobium
K20	4	Proteobacteria	Gammaproteobacteria	Enterobacterales	Enterobacteriaceae	Pseudocitrobacter
K20	92	Proteobacteria	Gammaproteobacteria	Enterobacterales	Enterobacteriaceae	Escherichia/Shigella
K20	3	Actinobacteriota	Actinobacteria
K20	3	Firmicutes	Clostridia	Peptostreptococcales-Tissierellales	Peptostreptococcales-Tissierellales_fa	W5053
K20	1	Actinobacteriota	Actinobacteria	Propionibacteriales	Propionibacteriaceae
K20	42	Proteobacteria	Gammaproteobacteria	Enterobacterales	Enterobacteriaceae	Escherichia/Shigella
K20	1	Actinobacteriota	Actinobacteria	Actinomycetales	Actinomycetaceae	Actinomyces
K20	37	Actinobacteriota	Actinobacteria	Propionibacteriales	Propionibacteriaceae	Propionimicrobium
K20	1	Actinobacteriota	Actinobacteria	Propionibacteriales	Propionibacteriaceae	Propionimicrobium
K20	1	NA
K20	9	Firmicutes	Clostridia	Peptostreptococcales-Tissierellales	Peptostreptococcales-Tissierellales_fa	W5053
K20	6	Actinobacteriota	Actinobacteria	Propionibacteriales	Propionibacteriaceae	Cutibacterium
K20	4	Actinobacteriota	Actinobacteria	Actinomycetales	Actinomycetaceae	Actinotignum
K20	4	Actinobacteriota	Actinobacteria
K20	4	Actinobacteriota	Actinobacteria	Actinomycetales	Actinomycetaceae	Varibaculum
K20	4	Actinobacteriota	Actinobacteria	Propionibacteriales	Propionibacteriaceae	Propionimicrobium
K20	3	Firmicutes	Clostridia	Peptostreptococcales-Tissierellales	Peptostreptococcales-Tissierellales_fa	Peptoniphilus
K20	2	Actinobacteriota	Actinobacteria	Actinomycetales	Actinomycetaceae	Actinotignum
K20	2	Actinobacteriota	Actinobacteria	Bifidobacteriales	Bifidobacteriaceae	Gardnerella
K20	1	Actinobacteriota	Actinobacteria
K20	1	Actinobacteriota	Actinobacteria	Propionibacteriales	Propionibacteriaceae	Propionimicrobium
K20	1	Actinobacteriota	Actinobacteria	Propionibacteriales	Propionibacteriaceae
K20	1	Proteobacteria	Gammaproteobacteria	Enterobacterales
K20	1	Fusobacteriota	Fusobacteriia	Fusobacteriales
K20	1	Actinobacteriota	Actinobacteria
K20	1	Actinobacteriota	Actinobacteria
K20	1	Firmicutes	Clostridia	Peptostreptococcales-Tissierellales	Peptostreptococcales-Tissierellales_fa	Anaerococcus
K20	1	Actinobacteriota	Actinobacteria
K21	27	Proteobacteria	Gammaproteobacteria	Enterobacterales	Enterobacteriaceae	Escherichia/Shigella
K21	9	Proteobacteria	Gammaproteobacteria	Enterobacterales	Enterobacteriaceae	Escherichia/Shigella
K21	715	Actinobacteriota	Actinobacteria	Corynebacteriales	Corynebacteriaceae	Corynebacterium
K21	1073	Actinobacteriota	Actinobacteria	Corynebacteriales	Corynebacteriaceae	Corynebacterium
K21	40	Firmicutes	Bacilli	Staphylococcales	Staphylococcaceae	Staphylococcus
K21	60	Firmicutes	Bacilli	Lactobacillales	Streptococcaceae	Streptococcus
K21	5	Actinobacteriota	Actinobacteria	Propionibacteriales	Propionibacteriaceae	Cutibacterium
K21	1481	Proteobacteria	Gammaproteobacteria	Xanthomonadales	Rhodanobacteraceae	Rhodanobacter
K21	838	Actinobacteriota	Actinobacteria	Corynebacteriales	Corynebacteriaceae	Corynebacterium
K21	1866	Firmicutes	Bacilli	Staphylococcales	Staphylococcaceae	Staphylococcus
K21	21	Actinobacteriota	Actinobacteria	Corynebacteriales	Corynebacteriaceae	Corynebacterium
K21	15	Firmicutes	Bacilli	Lactobacillales	Aerococcaceae	Facklamia
K21	14	Firmicutes	Clostridia	Peptostreptococcales-Tissierellales	Peptostreptococcales-Tissierellales_fa	Anaerococcus
K21	353	Firmicutes	Clostridia	Peptostreptococcales-Tissierellales	Peptostreptococcales-Tissierellales_fa	Anaerococcus
K21	4	Actinobacteriota	Actinobacteria	Propionibacteriales	Propionibacteriaceae	Propionimicrobium
K21	247	NA
K21	246	Actinobacteriota	Actinobacteria
K21	6	Firmicutes	Bacilli	Staphylococcales	Staphylococcaceae	Staphylococcus
K21	197	NA
K21	144	Actinobacteriota	Actinobacteria	Corynebacteriales	Corynebacteriaceae	Corynebacterium
K21	2	Firmicutes	Clostridia	Peptostreptococcales-Tissierellales	Peptostreptococcales-Tissierellales_fa	Anaerococcus
K21	4	Proteobacteria	Gammaproteobacteria	Enterobacterales	Enterobacteriaceae	Pseudocitrobacter
K21	83	Firmicutes	Bacilli	Staphylococcales	Staphylococcaceae	Staphylococcus
K21	81	Proteobacteria	Gammaproteobacteria	Xanthomonadales	Rhodanobacteraceae	Rhodanobacter
K21	80	Firmicutes	Bacilli	Staphylococcales	Staphylococcaceae	Staphylococcus
K21	48	Firmicutes	Bacilli	Lactobacillales	Aerococcaceae	Facklamia
K21	1	Actinobacteriota	Actinobacteria	Propionibacteriales	Propionibacteriaceae
K21	1	Actinobacteriota	Actinobacteria	Micrococcales
K21	1	Actinobacteriota	Actinobacteria	Bifidobacteriales	Bifidobacteriaceae	Gardnerella
K21	7	Actinobacteriota	Actinobacteria	Micrococcales	Microbacteriaceae	Microbacterium
K21	1	Proteobacteria	Gammaproteobacteria	Xanthomonadales	Rhodanobacteraceae
K21	1	Proteobacteria	Gammaproteobacteria	Xanthomonadales	Rhodanobacteraceae
K21	6	NA
K21	1	Actinobacteriota	Actinobacteria	Corynebacteriales	Corynebacteriaceae	Corynebacterium
K21	3	Actinobacteriota	Actinobacteria	Corynebacteriales	Corynebacteriaceae	Corynebacterium
K21	2	Actinobacteriota	Actinobacteria
K21	1	Proteobacteria
K21	1	NA
K22	6327	Firmicutes	Bacilli	Lactobacillales	Streptococcaceae	Streptococcus
K22	11	Bacteroidota	Bacteroidia	Bacteroidales	Prevotellaceae	Prevotella
K22	14	Firmicutes	Clostridia	Peptostreptococcales-Tissierellales	Peptostreptococcales-Tissierellales_fa	Anaerococcus
K22	30	Firmicutes	Bacilli	Lactobacillales	Streptococcaceae	Streptococcus
K22	4	Proteobacteria	Gammaproteobacteria	Xanthomonadales	Rhodanobacteraceae	Rhodanobacter
K22	111	Firmicutes	Negativicutes	Veillonellales-Selenomonadales	Veillonellaceae	Dialister
K22	13	Firmicutes	Bacilli	Lactobacillales	Streptococcaceae	Streptococcus
K22	538	Firmicutes	Bacilli	Lactobacillales	Streptococcaceae	Streptococcus
K22	464	Firmicutes	Bacilli	Lactobacillales	Carnobacteriaceae	Isobaculum
K22	147	Firmicutes	Bacilli	Lactobacillales	Carnobacteriaceae	Isobaculum
K22	117	Firmicutes	Bacilli	Lactobacillales	Carnobacteriaceae	Isobaculum
K22	6	Firmicutes	Bacilli	Lactobacillales
K22	64	Fusobacteriota	Fusobacteriia	Fusobacteriales	Fusobacteriaceae	Fusobacterium
K22	7	Firmicutes	Bacilli	Lactobacillales	Lactobacillaceae	Lactobacillus
K22	40	Firmicutes	Bacilli	Lactobacillales	Streptococcaceae	Streptococcus
K22	29	Firmicutes	Clostridia	Peptostreptococcales-Tissierellales	Peptostreptococcales-Tissierellales_fa	Anaerococcus
K22	10	Firmicutes	Clostridia	Peptostreptococcales-Tissierellales	Peptostreptococcales-Tissierellales_fa	Anaerococcus
K22	7	Firmicutes	Bacilli	Lactobacillales	Lactobacillaceae	Lactobacillus
K22	3	Firmicutes	Bacilli	Lactobacillales
K22	1	Firmicutes	Bacilli	Lactobacillales
K23	8	Proteobacteria	Gammaproteobacteria	Enterobacterales	Enterobacteriaceae	Escherichia/Shigella
K23	24	Actinobacteriota	Actinobacteria	Corynebacteriales	Corynebacteriaceae	Corynebacterium
K23	4004	Firmicutes	Bacilli	Lactobacillales	Enterococcaceae	Enterococcus
K23	426	Actinobacteriota	Actinobacteria	Corynebacteriales	Corynebacteriaceae	Corynebacterium
K23	12	Actinobacteriota	Actinobacteria	Bifidobacteriales	Bifidobacteriaceae	Alloscardovia
K23	28	Firmicutes	Bacilli	Lactobacillales	Enterococcaceae	Enterococcus
K23	75	Proteobacteria	Gammaproteobacteria	Xanthomonadales	Rhodanobacteraceae	Rhodanobacter
K23	54	Actinobacteriota	Actinobacteria	Actinomycetales	Actinomycetaceae	Actinobaculum
K23	45	Firmicutes	Bacilli	Lactobacillales	Enterococcaceae	Enterococcus
K23	30	Firmicutes	Bacilli	Staphylococcales	Gemellaceae	Gemella
K23	266	Actinobacteriota	Actinobacteria	Bifidobacteriales	Bifidobacteriaceae	Alloscardovia
K23	722	NA
K23	35	Firmicutes	Bacilli	Lactobacillales	Enterococcaceae	Enterococcus
K23	585	Proteobacteria	Gammaproteobacteria
K23	4	Proteobacteria	Gammaproteobacteria	Enterobacterales
K23	3	Proteobacteria	Gammaproteobacteria	Enterobacterales	Enterobacteriaceae	Pseudocitrobacter
K23	99	NA
K23	98	Firmicutes	Bacilli	Lactobacillales	Enterococcaceae	Enterococcus
K23	78	Firmicutes	Bacilli	Lactobacillales
K23	1	Firmicutes	Bacilli	Lactobacillales
K23	39	Actinobacteriota	Actinobacteria	Propionibacteriales	Propionibacteriaceae	Cutibacterium
K23	8	Actinobacteriota	Actinobacteria	Actinomycetales	Actinomycetaceae
K23	1	NA
K23	1	Actinobacteriota	Actinobacteria	Propionibacteriales	Propionibacteriaceae	Cutibacterium
K23	3	Firmicutes	Bacilli	Lactobacillales
K23	2	Actinobacteriota	Actinobacteria	Bifidobacteriales	Bifidobacteriaceae	Alloscardovia
K23	1	Firmicutes	Bacilli
K25	55	Proteobacteria	Gammaproteobacteria	Enterobacterales	Enterobacteriaceae	Escherichia/Shigella
K25	165	Firmicutes	Bacilli	Lactobacillales	Streptococcaceae	Streptococcus
K25	9	Proteobacteria	Gammaproteobacteria	Enterobacterales	Enterobacteriaceae	Escherichia/Shigella
K25	12	Proteobacteria	Gammaproteobacteria	Enterobacterales	Enterobacteriaceae	Escherichia/Shigella
K25	109	Firmicutes	Bacilli	Lactobacillales	Streptococcaceae	Streptococcus
K25	14853	Firmicutes	Bacilli	Lactobacillales	Streptococcaceae	Streptococcus
K25	58	Firmicutes	Bacilli	Lactobacillales	Streptococcaceae	Streptococcus
K25	303	Actinobacteriota	Actinobacteria	Actinomycetales	Actinomycetaceae	Actinotignum
K25	58	Actinobacteriota	Actinobacteria	Propionibacteriales	Propionibacteriaceae	Cutibacterium
K25	1770	Actinobacteriota	Actinobacteria	Corynebacteriales	Corynebacteriaceae	Corynebacterium
K25	112	Firmicutes	Bacilli	Lactobacillales	Streptococcaceae	Streptococcus
K25	38	Firmicutes	Bacilli	Lactobacillales	Streptococcaceae	Streptococcus
K25	44	Firmicutes	Bacilli	Lactobacillales	Streptococcaceae	Streptococcus
K25	89	Firmicutes	Bacilli	Lactobacillales	Streptococcaceae	Streptococcus
K25	6	Fusobacteriota	Fusobacteriia	Fusobacteriales	Fusobacteriaceae	Fusobacterium
K25	330	Firmicutes	Bacilli	Lactobacillales	Streptococcaceae	Streptococcus
K25	294	Actinobacteriota	Actinobacteria	Corynebacteriales	Corynebacteriaceae
K25	209	Proteobacteria	Gammaproteobacteria	Xanthomonadales	Rhodanobacteraceae	Rhodanobacter
K25	7	Firmicutes	Bacilli	Lactobacillales	Streptococcaceae	Streptococcus
K25	228	Firmicutes	Bacilli	Lactobacillales	Streptococcaceae	Streptococcus
K25	169	Firmicutes	Bacilli	Lactobacillales	Streptococcaceae	Streptococcus
K25	47	Firmicutes	Bacilli	Lactobacillales	Streptococcaceae	Streptococcus
K25	136	Firmicutes	Bacilli	Lactobacillales	Streptococcaceae	Streptococcus
K25	132	Firmicutes	Bacilli	Lactobacillales	Streptococcaceae	Streptococcus
K25	5	Proteobacteria	Gammaproteobacteria	Enterobacterales	Enterobacteriaceae	Pseudocitrobacter
K25	5	Firmicutes	Bacilli	Lactobacillales	Streptococcaceae	Streptococcus
K25	1	Actinobacteriota	Actinobacteria	Actinomycetales	Actinomycetaceae
K25	71	Firmicutes	Bacilli	Lactobacillales	Streptococcaceae	Streptococcus
K25	17	Proteobacteria	Gammaproteobacteria	Xanthomonadales	Rhodanobacteraceae	Rhodanobacter
K25	2	Actinobacteriota	Actinobacteria	Corynebacteriales	Corynebacteriaceae
K25	1	Actinobacteriota	Actinobacteria
K27-CC	253	Proteobacteria	Gammaproteobacteria	Enterobacterales	Enterobacteriaceae	Escherichia/Shigella
K27-CC	361	Firmicutes	Bacilli	Lactobacillales	Streptococcaceae	Streptococcus
K27-CC	109	Firmicutes	Bacilli	Staphylococcales	Staphylococcaceae	Staphylococcus
K27-CC	144	Actinobacteriota	Actinobacteria	Propionibacteriales	Propionibacteriaceae	Cutibacterium
K27-CC	267	Proteobacteria	Gammaproteobacteria	Xanthomonadales	Rhodanobacteraceae	Rhodanobacter
K27-CC	229	Actinobacteriota	Actinobacteria	Corynebacteriales	Corynebacteriaceae	Corynebacterium
K27-CC	2732	Proteobacteria	Gammaproteobacteria	Pseudomonadales	Moraxellaceae	Enhydrobacter
K27-CC	217	Actinobacteriota	Actinobacteria	Corynebacteriales	Corynebacteriaceae	Corynebacterium
K27-CC	149	Firmicutes	Bacilli	Staphylococcales	Staphylococcaceae	Staphylococcus
K27-CC	208	Myxococcota	Polyangia	Polyangiales	Sandaracinaceae
K27-CC	166	Proteobacteria	Gammaproteobacteria	Pseudomonadales	Moraxellaceae	Enhydrobacter
K27-CC	82	Proteobacteria	Gammaproteobacteria	Pseudomonadales	Moraxellaceae	Enhydrobacter
K27-CC	71	Cyanobacteria	Cyanobacteriia	Chloroplast
K27-CC	3	Proteobacteria	Gammaproteobacteria	Xanthomonadales	Rhodanobacteraceae	Rhodanobacter
K27-CC	1	Firmicutes	Bacilli	Staphylococcales	Staphylococcaceae	Staphylococcus
K27-CC	12	Firmicutes	Bacilli	Lactobacillales	Streptococcaceae	Streptococcus
K27-CC	1	Proteobacteria	Gammaproteobacteria	Xanthomonadales	Rhodanobacteraceae
K27-CC	1	Proteobacteria	Gammaproteobacteria	Xanthomonadales	Rhodanobacteraceae
K3	68	Proteobacteria	Gammaproteobacteria	Enterobacterales	Enterobacteriaceae	Escherichia/Shigella
K3	493	Actinobacteriota	Actinobacteria	Corynebacteriales	Corynebacteriaceae	Corynebacterium
K3	2627	Actinobacteriota	Actinobacteria	Corynebacteriales	Corynebacteriaceae	Corynebacterium
K3	218	Firmicutes	Bacilli	Staphylococcales	Staphylococcaceae	Staphylococcus
K3	4158	Actinobacteriota	Actinobacteria	Corynebacteriales	Corynebacteriaceae	Corynebacterium
K3	128	Firmicutes	Bacilli	Lactobacillales	Streptococcaceae	Streptococcus
K3	20	Actinobacteriota	Actinobacteria	Corynebacteriales	Corynebacteriaceae	Corynebacterium
K3	2946	Actinobacteriota	Actinobacteria	Propionibacteriales	Propionibacteriaceae	Cutibacterium
K3	5193	Firmicutes	Bacilli	Lactobacillales	Streptococcaceae	Streptococcus
K3	624	Actinobacteriota	Actinobacteria	Corynebacteriales	Corynebacteriaceae	Corynebacterium
K3	142	Actinobacteriota	Actinobacteria	Corynebacteriales	Corynebacteriaceae	Corynebacterium
K3	150	Firmicutes	Bacilli	Staphylococcales	Staphylococcaceae	Staphylococcus
K3	1593	Actinobacteriota	Actinobacteria	Corynebacteriales	Corynebacteriaceae	Corynebacterium
K3	163	Firmicutes	Clostridia	Peptostreptococcales-Tissierellales	Peptostreptococcales-Tissierellales_fa	Anaerococcus
K3	126	Firmicutes	Bacilli	Staphylococcales	Staphylococcaceae	Staphylococcus
K3	434	Actinobacteriota	Actinobacteria	Corynebacteriales	Corynebacteriaceae	Corynebacterium
K3	65	Actinobacteriota	Actinobacteria	Corynebacteriales	Corynebacteriaceae	Corynebacterium
K3	6	Firmicutes	Bacilli	Staphylococcales	Staphylococcaceae	Staphylococcus
K3	1979	Firmicutes	Bacilli	Staphylococcales	Staphylococcaceae	Staphylococcus
K3	1079	Actinobacteriota	Actinobacteria	Corynebacteriales	Corynebacteriaceae	Corynebacterium
K3	978	Actinobacteriota	Actinobacteria	Corynebacteriales	Corynebacteriaceae	Corynebacterium
K3	19	Firmicutes	Clostridia	Peptostreptococcales-Tissierellales	Peptostreptococcales-Tissierellales_fa	Anaerococcus
K3	245	Actinobacteriota	Actinobacteria	Corynebacteriales	Corynebacteriaceae	Corynebacterium
K3	660	Actinobacteriota	Actinobacteria	Corynebacteriales	Corynebacteriaceae	Corynebacterium
K3	585	Actinobacteriota	Actinobacteria	Corynebacteriales	Corynebacteriaceae	Corynebacterium
K3	518	Actinobacteriota	Actinobacteria	Propionibacteriales	Propionibacteriaceae	Cutibacterium
K3	129	Firmicutes	Bacilli	Lactobacillales	Streptococcaceae	Streptococcus
K3	139	Proteobacteria	Gammaproteobacteria	Xanthomonadales	Rhodanobacteraceae	Rhodanobacter
K3	8	Firmicutes	Bacilli	Lactobacillales	Streptococcaceae	Streptococcus
K3	218	Actinobacteriota	Actinobacteria	Corynebacteriales	Corynebacteriaceae	Corynebacterium
K3	33	Actinobacteriota	Actinobacteria	Corynebacteriales	Corynebacteriaceae	Corynebacterium
K3	84	Actinobacteriota	Actinobacteria	Corynebacteriales	Corynebacteriaceae	Corynebacterium
K3	145	Actinobacteriota	Actinobacteria	Corynebacteriales	Corynebacteriaceae	Corynebacterium
K3	116	Actinobacteriota	Actinobacteria	Propionibacteriales	Propionibacteriaceae	Cutibacterium
K3	2	Firmicutes	Clostridia	Peptostreptococcales-Tissierellales	Peptostreptococcales-Tissierellales_fa	Anaerococcus
K3	101	Actinobacteriota	Actinobacteria	Corynebacteriales	Corynebacteriaceae	Corynebacterium
K3	32	Actinobacteriota	Actinobacteria	Corynebacteriales	Corynebacteriaceae	Corynebacterium
K3	83	Actinobacteriota	Actinobacteria	Micrococcales	Micrococcaceae	Micrococcus
K3	1	Actinobacteriota	Actinobacteria	Corynebacteriales	Corynebacteriaceae
K3	58	Firmicutes	Bacilli	Staphylococcales	Staphylococcaceae	Staphylococcus
K3	52	Firmicutes	Bacilli	Staphylococcales	Staphylococcaceae	Staphylococcus
K3	48	Actinobacteriota	Actinobacteria	Corynebacteriales	Corynebacteriaceae	Corynebacterium
K3	47	Firmicutes	Bacilli	Lactobacillales	Streptococcaceae	Streptococcus
K3	44	Actinobacteriota	Actinobacteria	Corynebacteriales	Corynebacteriaceae	Corynebacterium
K3	37	Actinobacteriota	Actinobacteria	Corynebacteriales	Corynebacteriaceae	Corynebacterium
K3	36	Actinobacteriota	Actinobacteria	Corynebacteriales	Corynebacteriaceae	Corynebacterium
K3	24	Firmicutes	Bacilli	Staphylococcales	Staphylococcaceae	Staphylococcus
K3	20	Actinobacteriota	Actinobacteria	Corynebacteriales	Corynebacteriaceae	Corynebacterium
K3	7	Actinobacteriota	Actinobacteria	Corynebacteriales	Corynebacteriaceae	Corynebacterium
K3	1	Actinobacteriota	Actinobacteria	Corynebacteriales	Corynebacteriaceae
K3	2	Actinobacteriota	Actinobacteria	Corynebacteriales	Corynebacteriaceae	Corynebacterium
K3	5	Proteobacteria	Gammaproteobacteria	Burkholderiales	Neisseriaceae	Neisseria
K3	2	Actinobacteriota	Actinobacteria	Propionibacteriales	Propionibacteriaceae	Cutibacterium
K3	4	Actinobacteriota	Actinobacteria	Corynebacteriales	Corynebacteriaceae
K3	4	Actinobacteriota	Actinobacteria	Propionibacteriales	Propionibacteriaceae	Cutibacterium
K3	4	Actinobacteriota	Actinobacteria	Corynebacteriales	Corynebacteriaceae	Corynebacterium
K3	3	Actinobacteriota	Actinobacteria
K3	3	Actinobacteriota	Actinobacteria	Corynebacteriales	Corynebacteriaceae	Corynebacterium
K3	2	Actinobacteriota	Actinobacteria
K3	2	Actinobacteriota	Actinobacteria	Corynebacteriales	Corynebacteriaceae	Corynebacterium
K3	2	Actinobacteriota	Actinobacteria	Propionibacteriales	Propionibacteriaceae	Cutibacterium
K3	2	Actinobacteriota	Actinobacteria	Corynebacteriales	Corynebacteriaceae	Corynebacterium
K3	2	Actinobacteriota	Actinobacteria
K3	1	NA
K3	1	NA
K3	1	Actinobacteriota	Actinobacteria	Micrococcales
K32	23	Proteobacteria	Gammaproteobacteria	Enterobacterales	Enterobacteriaceae	Escherichia/Shigella
K32	3622	Firmicutes	Bacilli	Lactobacillales	Aerococcaceae	Aerococcus
K32	2960	Firmicutes	Clostridia	Peptostreptococcales-Tissierellales	Peptostreptococcales-Tissierellales_fa	Fenollaria
K32	111	Fusobacteriota	Fusobacteriia	Fusobacteriales	Fusobacteriaceae	Fusobacterium
K32	52	Bacteroidota	Bacteroidia	Bacteroidales	Porphyromonadaceae	Porphyromonas
K32	137	Firmicutes	Bacilli	Lactobacillales	Aerococcaceae	Facklamia
K32	1114	Firmicutes	Clostridia	Peptostreptococcales-Tissierellales	Peptostreptococcales-Tissierellales_fa	Peptoniphilus
K32	5	Campilobacterota	Campylobacteria	Campylobacterales	Campylobacteraceae	Campylobacter
K32	2059	Firmicutes	Negativicutes	Veillonellales-Selenomonadales	Veillonellaceae	Negativicoccus
K32	134	Actinobacteriota	Actinobacteria	Actinomycetales	Actinomycetaceae	Mobiluncus
K32	288	Firmicutes	Clostridia	Peptostreptococcales-Tissierellales	Peptostreptococcales-Tissierellales_fa	Fenollaria
K32	16	Firmicutes	Clostridia	Peptostreptococcales-Tissierellales	Peptostreptococcales-Tissierellales_fa	Peptoniphilus
K32	5	Actinobacteriota	Actinobacteria	Actinomycetales	Actinomycetaceae	Mobiluncus
K32	10	Firmicutes	Clostridia	Peptostreptococcales-Tissierellales	Peptostreptococcales-Tissierellales_fa	Fenollaria
K32	10	Firmicutes	Bacilli	Lactobacillales	Aerococcaceae	Aerococcus
K32	14	Firmicutes	Bacilli	Staphylococcales	Staphylococcaceae	Staphylococcus
K32	2231	Actinobacteriota	Actinobacteria	Propionibacteriales	Propionibacteriaceae	Propionibacterium
K32	1611	Firmicutes	Clostridia	Peptostreptococcales-Tissierellales	Peptostreptococcales-Tissierellales_fa	Peptoniphilus
K32	10	Bacteroidota	Bacteroidia	Bacteroidales	Porphyromonadaceae	Porphyromonas
K32	574	Firmicutes	Clostridia	Peptostreptococcales-Tissierellales	Peptostreptococcales-Tissierellales_fa	Peptoniphilus
K32	9	Bacteroidota	Bacteroidia	Bacteroidales	Prevotellaceae	Prevotella
K32	779	Firmicutes	Clostridia	Peptostreptococcales-Tissierellales	Peptostreptococcales-Tissierellales_fa	Peptoniphilus
K32	11	Firmicutes	Bacilli	Lactobacillales	Aerococcaceae	Aerococcus
K32	28	Firmicutes	Clostridia	Clostridia_or	Hungateiclostridiaceae
K32	93	Firmicutes	Bacilli	Lactobacillales	Aerococcaceae	Aerococcus
K32	119	Firmicutes	Bacilli	Staphylococcales	Staphylococcaceae	Staphylococcus
K32	1	Firmicutes	Bacilli	Staphylococcales	Staphylococcaceae	Staphylococcus
K32	3	Fusobacteriota	Fusobacteriia	Fusobacteriales	Fusobacteriaceae	Fusobacterium
K32	4	Actinobacteriota	Actinobacteria	Actinomycetales	Actinomycetaceae	Mobiluncus
K32	164	Firmicutes	Bacilli	Lactobacillales	Aerococcaceae	Facklamia
K32	50	Firmicutes	Negativicutes	Veillonellales-Selenomonadales	Veillonellaceae	Negativicoccus
K32	4	Firmicutes	Clostridia	Peptostreptococcales-Tissierellales	Peptostreptococcales-Tissierellales_fa	Fenollaria
K32	5	Firmicutes	Clostridia	Peptostreptococcales-Tissierellales	Peptostreptococcales-Tissierellales_fa	Fenollaria
K32	123	Actinobacteriota	Actinobacteria	Corynebacteriales	Corynebacteriaceae	Corynebacterium
K32	109	Firmicutes	Negativicutes	Veillonellales-Selenomonadales	Veillonellaceae	Negativicoccus
K32	95	Firmicutes	Clostridia	Peptostreptococcales-Tissierellales	Peptostreptococcales-Tissierellales_fa	Peptoniphilus
K32	82	Firmicutes	Clostridia	Peptostreptococcales-Tissierellales	Peptostreptococcales-Tissierellales_fa	Fenollaria
K32	78	Actinobacteriota	Actinobacteria	Propionibacteriales	Propionibacteriaceae	Propionibacterium
K32	8	Firmicutes	Clostridia	Peptostreptococcales-Tissierellales	Peptostreptococcales-Tissierellales_fa
K32	5	Firmicutes	Bacilli	Lactobacillales	Aerococcaceae
K32	57	Actinobacteriota	Actinobacteria	Corynebacteriales	Corynebacteriaceae	Corynebacterium
K32	3	Firmicutes	Clostridia	Peptostreptococcales-Tissierellales	Peptostreptococcales-Tissierellales_fa	Anaerosphaera
K32	44	Firmicutes	Negativicutes	Veillonellales-Selenomonadales	Veillonellaceae	Negativicoccus
K32	39	Actinobacteriota	Actinobacteria	Propionibacteriales	Propionibacteriaceae	Propionibacterium
K32	1	Firmicutes	Clostridia	Peptostreptococcales-Tissierellales	Peptostreptococcales-Tissierellales_fa	Fenollaria
K32	19	Firmicutes	Negativicutes	Veillonellales-Selenomonadales	Veillonellaceae	Negativicoccus
K32	3	Actinobacteriota	Actinobacteria	Corynebacteriales	Corynebacteriaceae
K32	3	Actinobacteriota	Actinobacteria	Corynebacteriales
K32	2	NA
K32	2	Actinobacteriota	Actinobacteria	Propionibacteriales	Propionibacteriaceae	Propionibacterium
K32	1	NA
K32	1	Firmicutes	Clostridia	Peptostreptococcales-Tissierellales	Peptostreptococcales-Tissierellales_fa
K32	1	Actinobacteriota	Actinobacteria
K32	1	Firmicutes	Negativicutes	Veillonellales-Selenomonadales	Veillonellaceae	Negativicoccus
K32	1	Actinobacteriota	Actinobacteria
K36	307	Actinobacteriota	Actinobacteria	Propionibacteriales	Propionibacteriaceae	Propionimicrobium
K36	1548	Actinobacteriota	Actinobacteria	Corynebacteriales	Corynebacteriaceae	Corynebacterium
K36	5717	Firmicutes	Bacilli	Lactobacillales	Aerococcaceae	Aerococcus
K36	463	Firmicutes	Bacilli	Lactobacillales	Enterococcaceae	Enterococcus
K36	11364	Bacteroidota	Bacteroidia	Bacteroidales	Prevotellaceae	Prevotella
K36	10214	Fusobacteriota	Fusobacteriia	Fusobacteriales	Fusobacteriaceae	Fusobacterium
K36	3042	Firmicutes	Negativicutes	Veillonellales-Selenomonadales	Veillonellaceae	Dialister
K36	12	Firmicutes	Clostridia	Peptostreptococcales-Tissierellales	Peptostreptococcales-Tissierellales_fa	Peptoniphilus
K36	46	Actinobacteriota	Actinobacteria	Actinomycetales	Actinomycetaceae	Actinomyces
K36	221	Campilobacterota	Campylobacteria	Campylobacterales	Campylobacteraceae	Campylobacter
K36	189	Actinobacteriota	Actinobacteria	Actinomycetales	Actinomycetaceae	Actinotignum
K36	2866	Actinobacteriota	Actinobacteria	Actinomycetales	Actinomycetaceae	Varibaculum
K36	11904	Firmicutes	Negativicutes	Veillonellales-Selenomonadales	Veillonellaceae	Veillonella
K36	1701	Actinobacteriota	Actinobacteria	Actinomycetales	Actinomycetaceae	Mobiluncus
K36	9736	Bacteroidota	Bacteroidia	Bacteroidales	Prevotellaceae	Prevotella
K36	1828	Fusobacteriota	Fusobacteriia	Fusobacteriales	Fusobacteriaceae	Fusobacterium
K36	7932	Actinobacteriota	Actinobacteria	Actinomycetales	Actinomycetaceae	Actinotignum
K36	33	Bacteroidota	Bacteroidia	Bacteroidales	Prevotellaceae	Prevotellaceae_NK3B31_group
K36	1068	Fusobacteriota	Fusobacteriia	Fusobacteriales	Fusobacteriaceae	Fusobacterium
K36	3587	Proteobacteria	Gammaproteobacteria	Xanthomonadales	Rhodanobacteraceae	Rhodanobacter
K36	245	Firmicutes	Negativicutes	Veillonellales-Selenomonadales	Veillonellaceae	Veillonella
K36	422	Fusobacteriota	Fusobacteriia	Fusobacteriales	Fusobacteriaceae	Fusobacterium
K36	755	Firmicutes	Negativicutes	Veillonellales-Selenomonadales	Veillonellaceae	Dialister
K36	1900	Actinobacteriota	Actinobacteria	Corynebacteriales	Corynebacteriaceae	Corynebacterium
K36	383	NA
K36	59	Firmicutes	Bacilli	Staphylococcales	Staphylococcaceae	Staphylococcus
K36	10	Firmicutes	Clostridia	Peptostreptococcales-Tissierellales	Peptostreptococcales-Tissierellales_fa	Peptoniphilus
K36	382	Actinobacteriota	Actinobacteria	Actinomycetales	Actinomycetaceae	Actinotignum
K36	3344	Firmicutes	Clostridia	Peptostreptococcales-Tissierellales	Peptostreptococcales-Tissierellales_fa	Parvimonas
K36	3357	Proteobacteria	Gammaproteobacteria	Enterobacterales	Enterobacteriaceae
K36	22	Firmicutes	Clostridia	Peptostreptococcales-Tissierellales	Peptostreptococcales-Tissierellales_fa	Anaerococcus
K36	30	Firmicutes	Bacilli	Lactobacillales	Aerococcaceae	Aerococcus
K36	199	Proteobacteria	Gammaproteobacteria	Burkholderiales
K36	2365	Fusobacteriota	Fusobacteriia	Fusobacteriales	Fusobacteriaceae	Fusobacterium
K36	685	Firmicutes	Negativicutes	Veillonellales-Selenomonadales	Veillonellaceae	Dialister
K36	74	Actinobacteriota	Actinobacteria	Actinomycetales	Actinomycetaceae	Mobiluncus
K36	1706	Firmicutes	Bacilli	Lactobacillales
K36	36	Bacteroidota	Bacteroidia	Bacteroidales	Prevotellaceae	Prevotella
K36	620	Actinobacteriota	Actinobacteria	Bifidobacteriales	Bifidobacteriaceae	Alloscardovia
K36	11	Actinobacteriota	Actinobacteria	Propionibacteriales	Propionibacteriaceae	Propionimicrobium
K36	202	Bacteroidota	Bacteroidia	Bacteroidales	Prevotellaceae	Prevotella
K36	95	Fusobacteriota	Fusobacteriia	Fusobacteriales	Fusobacteriaceae	Fusobacterium
K36	23	Firmicutes	Bacilli	Lactobacillales	Aerococcaceae	Aerococcus
K36	618	Fusobacteriota	Fusobacteriia	Fusobacteriales	Fusobacteriaceae	Fusobacterium
K36	12	Actinobacteriota	Actinobacteria	Corynebacteriales	Corynebacteriaceae	Lawsonella
K36	20	Firmicutes	Bacilli	Lactobacillales	Enterococcaceae	Enterococcus
K36	3	Actinobacteriota	Actinobacteria	Propionibacteriales	Propionibacteriaceae	Propionimicrobium
K36	454	Actinobacteriota	Actinobacteria	Actinomycetales	Actinomycetaceae	Mobiluncus
K36	96	Firmicutes	Negativicutes	Veillonellales-Selenomonadales	Veillonellaceae	Dialister
K36	76	Firmicutes	Negativicutes	Veillonellales-Selenomonadales	Veillonellaceae	Dialister
K36	37	Actinobacteriota	Actinobacteria	Bifidobacteriales	Bifidobacteriaceae	Alloscardovia
K36	1	Actinobacteriota	Actinobacteria	Actinomycetales	Actinomycetaceae
K36	278	Bacteroidota	Bacteroidia	Bacteroidales	Prevotellaceae	Prevotella
K36	232	Firmicutes	Negativicutes	Veillonellales-Selenomonadales	Veillonellaceae	Veillonella
K36	127	Bacteroidota	Bacteroidia	Bacteroidales	Prevotellaceae	Prevotella
K36	287	Firmicutes	Negativicutes	Veillonellales-Selenomonadales	Veillonellaceae	Veillonella
K36	181	Bacteroidota	Bacteroidia	Bacteroidales	Prevotellaceae	Prevotella
K36	267	Bacteroidota	Bacteroidia	Bacteroidales	Prevotellaceae	Prevotella
K36	246	Actinobacteriota	Actinobacteria	Corynebacteriales	Corynebacteriaceae	Corynebacterium
K36	236	Fusobacteriota	Fusobacteriia	Fusobacteriales	Fusobacteriaceae	Fusobacterium
K36	8	Actinobacteriota	Actinobacteria	Corynebacteriales	Corynebacteriaceae	Corynebacterium
K36	2	Actinobacteriota	Actinobacteria	Corynebacteriales	Corynebacteriaceae	Corynebacterium
K36	63	Fusobacteriota	Fusobacteriia	Fusobacteriales	Fusobacteriaceae	Fusobacterium
K36	6	Actinobacteriota	Actinobacteria	Actinomycetales	Actinomycetaceae	Mobiluncus
K36	89	Bacteroidota	Bacteroidia	Bacteroidales	Prevotellaceae	Prevotella
K36	200	Bacteroidota	Bacteroidia	Bacteroidales	Prevotellaceae	Prevotella
K36	188	Bacteroidota	Bacteroidia	Bacteroidales	Prevotellaceae	Prevotella
K36	120	Firmicutes	Clostridia	Lachnospirales	Lachnospiraceae	Howardella
K36	169	Firmicutes	Clostridia	Peptostreptococcales-Tissierellales	Peptostreptococcales-Tissierellales_fa	Parvimonas
K36	167	Actinobacteriota	Actinobacteria	Actinomycetales	Actinomycetaceae	Actinotignum
K36	3	Firmicutes	Bacilli	Lactobacillales	Enterococcaceae	Enterococcus
K36	155	Bacteroidota	Bacteroidia	Bacteroidales	Prevotellaceae	Prevotella
K36	32	Actinobacteriota	Actinobacteria	Actinomycetales	Actinomycetaceae
K36	5	Firmicutes	Clostridia	Peptostreptococcales-Tissierellales	Peptostreptococcales-Tissierellales_fa	Peptoniphilus
K36	5	Firmicutes	Bacilli	Lactobacillales	Streptococcaceae	Streptococcus
K36	5	Firmicutes	Bacilli	Lactobacillales	Aerococcaceae
K36	132	Actinobacteriota	Actinobacteria	Actinomycetales	Actinomycetaceae	Actinotignum
K36	3	Actinobacteriota	Actinobacteria
K36	124	Actinobacteriota	Actinobacteria	Actinomycetales	Actinomycetaceae	Varibaculum
K36	124	Firmicutes	Negativicutes	Veillonellales-Selenomonadales	Veillonellaceae	Anaeroglobus
K36	110	Actinobacteriota	Actinobacteria	Actinomycetales	Actinomycetaceae	Mobiluncus
K36	1	NA
K36	10	Firmicutes	Bacilli	Lactobacillales	Carnobacteriaceae
K36	90	Proteobacteria	Gammaproteobacteria	Enterobacterales	Enterobacteriaceae	Enterobacter
K36	70	Firmicutes	Negativicutes	Veillonellales-Selenomonadales	Veillonellaceae	Veillonella
K36	87	Proteobacteria	Gammaproteobacteria	Xanthomonadales	Rhodanobacteraceae	Rhodanobacter
K36	83	Bacteroidota	Bacteroidia	Bacteroidales	Prevotellaceae	Prevotella
K36	76	Firmicutes	Negativicutes	Veillonellales-Selenomonadales	Veillonellaceae	Veillonella
K36	73	Fusobacteriota	Fusobacteriia	Fusobacteriales	Fusobacteriaceae	Fusobacterium
K36	70	Bacteroidota	Bacteroidia	Bacteroidales	Prevotellaceae	Prevotella
K36	6	Actinobacteriota	Actinobacteria	Actinomycetales	Actinomycetaceae	Actinomyces
K36	1	Actinobacteriota	Actinobacteria	Corynebacteriales	Corynebacteriaceae	Corynebacterium
K36	69	Firmicutes	Clostridia	Peptostreptococcales-Tissierellales	Peptostreptococcales-Tissierellales_fa	Parvimonas
K36	66	Actinobacteriota	Actinobacteria	Propionibacteriales	Propionibacteriaceae	Propionimicrobium
K36	65	Bacteroidota	Bacteroidia	Bacteroidales	Prevotellaceae	Prevotella
K36	1	Firmicutes	Bacilli	Lactobacillales	Aerococcaceae
K36	57	Actinobacteriota	Actinobacteria	Corynebacteriales	Corynebacteriaceae	Corynebacterium
K36	59	Fusobacteriota	Fusobacteriia	Fusobacteriales	Fusobacteriaceae	Fusobacterium
K36	58	Actinobacteriota	Actinobacteria	Actinomycetales	Actinomycetaceae	Actinotignum
K36	57	Firmicutes	Negativicutes	Veillonellales-Selenomonadales	Veillonellaceae	Veillonella
K36	56	Firmicutes	Negativicutes	Veillonellales-Selenomonadales	Veillonellaceae	Veillonella
K36	56	Actinobacteriota	Actinobacteria	Corynebacteriales	Corynebacteriaceae	Corynebacterium
K36	54	Actinobacteriota	Actinobacteria	Actinomycetales	Actinomycetaceae	Actinotignum
K36	4	Actinobacteriota	Actinobacteria	Corynebacteriales	Corynebacteriaceae	Corynebacterium
K36	16	Actinobacteriota	Actinobacteria	Actinomycetales	Actinomycetaceae	Actinotignum
K36	50	Firmicutes	Clostridia	Peptostreptococcales-Tissierellales	Peptostreptococcales-Tissierellales_fa	Parvimonas
K36	47	Fusobacteriota	Fusobacteriia	Fusobacteriales	Fusobacteriaceae	Fusobacterium
K36	5	Firmicutes	Bacilli
K36	46	Proteobacteria	Gammaproteobacteria	Burkholderiales
K36	1	Actinobacteriota	Actinobacteria	Propionibacteriales	Propionibacteriaceae
K36	45	Fusobacteriota	Fusobacteriia	Fusobacteriales	Fusobacteriaceae	Fusobacterium
K36	44	Firmicutes	Bacilli	Lactobacillales	Carnobacteriaceae	Granulicatella
K36	44	Bacteroidota	Bacteroidia	Bacteroidales	Prevotellaceae	Prevotella
K36	7	Campilobacterota	Campylobacteria	Campylobacterales	Campylobacteraceae	Campylobacter
K36	11	Actinobacteriota	Actinobacteria	Actinomycetales	Actinomycetaceae	Varibaculum
K36	1	Actinobacteriota	Actinobacteria	Actinomycetales	Actinomycetaceae	Actinotignum
K36	33	Campilobacterota	Campylobacteria	Campylobacterales	Campylobacteraceae	Campylobacter
K36	32	Firmicutes
K36	32	Firmicutes	Bacilli	Lactobacillales	Aerococcaceae	Aerococcus
K36	16	Proteobacteria	Gammaproteobacteria	Burkholderiales
K36	1	Actinobacteriota	Actinobacteria	Actinomycetales
K36	28	Firmicutes	Negativicutes	Veillonellales-Selenomonadales	Veillonellaceae	Dialister
K36	24	Bacteroidota	Bacteroidia	Bacteroidales	Prevotellaceae	Prevotella
K36	21	Actinobacteriota	Actinobacteria
K36	20	Actinobacteriota	Actinobacteria	Actinomycetales	Actinomycetaceae	Varibaculum
K36	19	Bacteroidota	Bacteroidia	Bacteroidales	Prevotellaceae	Prevotella
K36	17	Actinobacteriota	Actinobacteria
K36	1	Firmicutes
K36	2	Actinobacteriota	Actinobacteria	Actinomycetales	Actinomycetaceae	Varibaculum
K36	15	Firmicutes	Bacilli	Lactobacillales	Streptococcaceae	Streptococcus
K36	15	Bacteroidota	Bacteroidia	Bacteroidales	Prevotellaceae	Prevotella
K36	6	NA
K36	13	Actinobacteriota	Actinobacteria	Corynebacteriales	Corynebacteriaceae	Corynebacterium
K36	12	Actinobacteriota	Actinobacteria	Micrococcales	Brevibacteriaceae	Brevibacterium
K36	12	Fusobacteriota	Fusobacteriia	Fusobacteriales	Fusobacteriaceae	Fusobacterium
K36	10	Actinobacteriota	Actinobacteria	Corynebacteriales	Corynebacteriaceae	Corynebacterium
K36	1	Actinobacteriota	Actinobacteria	Actinomycetales	Actinomycetaceae	Varibaculum
K36	9	Firmicutes	Clostridia	Peptostreptococcales-Tissierellales	Peptostreptococcales-Tissierellales_fa	Parvimonas
K36	1	NA
K36	1	NA
K36	6	NA
K36	6	Bacteroidota	Bacteroidia	Bacteroidales
K36	4	Actinobacteriota	Actinobacteria	Actinomycetales	Actinomycetaceae
K36	2	Actinobacteriota	Actinobacteria	Actinomycetales	Actinomycetaceae
K36	5	Actinobacteriota	Actinobacteria	Corynebacteriales	Corynebacteriaceae	Corynebacterium
K36	5	Firmicutes
K36	5	Actinobacteriota	Actinobacteria	Corynebacteriales	Corynebacteriaceae	Corynebacterium
K36	4	NA
K36	4	Actinobacteriota	Actinobacteria
K36	4	NA
K36	3	Actinobacteriota	Actinobacteria	Actinomycetales	Actinomycetaceae	Mobiluncus
K36	3	Actinobacteriota	Actinobacteria	Actinomycetales	Actinomycetaceae	Varibaculum
K36	3	Firmicutes
K36	3	Proteobacteria	Gammaproteobacteria
K36	2	NA
K36	2	Actinobacteriota	Actinobacteria
K36	2	NA
K36	2	NA
K36	2	NA
K36	2	Actinobacteriota	Actinobacteria	Actinomycetales	Actinomycetaceae	Actinotignum
K36	2	Actinobacteriota	Actinobacteria
K36	2	NA
K36	2	Firmicutes	Bacilli	Lactobacillales	Carnobacteriaceae
K36	2	Actinobacteriota	Actinobacteria	Micrococcales	Micrococcaceae
K36	2	Actinobacteriota	Actinobacteria	Propionibacteriales	Propionibacteriaceae
K36	2	Firmicutes	Bacilli	Lactobacillales	Carnobacteriaceae
K36	2	Actinobacteriota	Actinobacteria	Bifidobacteriales	Bifidobacteriaceae	Alloscardovia
K36	1	Firmicutes	Bacilli
K36	1	Firmicutes
K36	1	Fusobacteriota	Fusobacteriia	Fusobacteriales
K36	1	NA
K36	1	Firmicutes	Bacilli	Lactobacillales
K36	1	Bacteroidota	Bacteroidia
K36	1	Actinobacteriota	Actinobacteria
K36	1	Bacteroidota	Bacteroidia	Flavobacteriales
K36	1	NA
K36	1	Actinobacteriota	Actinobacteria
K36	1	Firmicutes	Bacilli	Lactobacillales
K36	1	Firmicutes
K36	1	Firmicutes	Clostridia	Peptostreptococcales-Tissierellales	Peptostreptococcales-Tissierellales_fa	Parvimonas
K36	1	Actinobacteriota	Actinobacteria	Corynebacteriales	Corynebacteriaceae	Corynebacterium
K36	1	Actinobacteriota	Actinobacteria	Actinomycetales	Actinomycetaceae	Mobiluncus
K36	1	Firmicutes	Negativicutes	Veillonellales-Selenomonadales	Veillonellaceae
K36	1	Actinobacteriota	Actinobacteria
K36	1	Firmicutes	Negativicutes	Veillonellales-Selenomonadales	Veillonellaceae
K36	1	Actinobacteriota	Actinobacteria	Actinomycetales	Actinomycetaceae	Actinomyces
K36	1	Firmicutes	Negativicutes	Veillonellales-Selenomonadales	Veillonellaceae	Veillonella
K36	1	Firmicutes
K36	1	Firmicutes	Bacilli	Lactobacillales	Carnobacteriaceae	Isobaculum
K36	1	Firmicutes	Clostridia	Peptostreptococcales-Tissierellales	Peptostreptococcales-Tissierellales_fa
K36	1	Bacteroidota	Bacteroidia
K36	1	Actinobacteriota	Actinobacteria
K36	1	Firmicutes	Bacilli	Lactobacillales	Carnobacteriaceae
K36	1	Fusobacteriota	Fusobacteriia	Fusobacteriales	Leptotrichiaceae	Sebaldella
K36	1	Actinobacteriota	Actinobacteria	Actinomycetales	Actinomycetaceae	Mobiluncus
K36	1	Bacteroidota	Bacteroidia	Flavobacteriales	Weeksellaceae
K36	1	NA
K36	1	Actinobacteriota	Actinobacteria
K36	1	Bacteroidota	Bacteroidia	Bacteroidales	Prevotellaceae	Prevotella
K36	1	NA
K37	9410	Firmicutes	Bacilli	Lactobacillales	Streptococcaceae	Streptococcus
K37	2519	Proteobacteria	Gammaproteobacteria	Enterobacterales	Enterobacteriaceae	Escherichia/Shigella
K37	533	Proteobacteria	Gammaproteobacteria	Enterobacterales	Enterobacteriaceae	Escherichia/Shigella
K37	918	Firmicutes	Bacilli	Lactobacillales	Streptococcaceae	Streptococcus
K37	192	Firmicutes	Bacilli	Lactobacillales	Streptococcaceae	Streptococcus
K37	45	Firmicutes	Clostridia	Peptostreptococcales-Tissierellales	Peptostreptococcales-Tissierellales_fa	Finegoldia
K37	31	Actinobacteriota	Actinobacteria	Corynebacteriales	Corynebacteriaceae	Corynebacterium
K37	11	Firmicutes	Bacilli	Lactobacillales	Streptococcaceae	Streptococcus
K37	186	Firmicutes	Bacilli	Lactobacillales	Streptococcaceae
K37	655	Firmicutes	Bacilli	Lactobacillales	Streptococcaceae	Streptococcus
K37	102	Proteobacteria	Gammaproteobacteria	Enterobacterales	Enterobacteriaceae	Escherichia/Shigella
K37	179	Proteobacteria	Gammaproteobacteria	Enterobacterales	Enterobacteriaceae	Escherichia/Shigella
K37	4	Proteobacteria	Gammaproteobacteria	Xanthomonadales	Rhodanobacteraceae	Rhodanobacter
K37	6	Proteobacteria	Gammaproteobacteria	Xanthomonadales	Rhodanobacteraceae	Rhodanobacter
K37	1	Actinobacteriota	Actinobacteria
K37	69	Firmicutes	Bacilli	Lactobacillales	Streptococcaceae	Streptococcus
K37	54	Firmicutes	Bacilli	Lactobacillales	Streptococcaceae	Streptococcus
K37	138	Firmicutes	Bacilli	Lactobacillales	Streptococcaceae	Streptococcus
K37	22	Firmicutes	Bacilli	Lactobacillales
K37	99	Firmicutes	Bacilli	Lactobacillales	Streptococcaceae	Streptococcus
K37	1	Actinobacteriota	Actinobacteria
K37	67	Firmicutes	Bacilli	Lactobacillales	Streptococcaceae	Streptococcus
K37	67	Firmicutes	Bacilli	Lactobacillales
K37	50	Firmicutes	Bacilli	Lactobacillales	Streptococcaceae
K37	33	Firmicutes	Bacilli	Lactobacillales	Streptococcaceae	Streptococcus
K37	26	Firmicutes	Bacilli	Lactobacillales	Streptococcaceae
K37	7	Firmicutes	Negativicutes	Veillonellales-Selenomonadales	Veillonellaceae	Veillonella
K37	5	Firmicutes
K37	4	Proteobacteria	Gammaproteobacteria	Enterobacterales	Enterobacteriaceae	Escherichia/Shigella
K38	24	Proteobacteria	Gammaproteobacteria	Enterobacterales	Enterobacteriaceae	Escherichia/Shigella
K38	2124	Actinobacteriota	Actinobacteria	Propionibacteriales	Propionibacteriaceae	Propionimicrobium
K38	5	Firmicutes	Bacilli	Lactobacillales	Streptococcaceae	Streptococcus
K38	1406	Firmicutes	Clostridia	Peptostreptococcales-Tissierellales	Peptostreptococcales-Tissierellales_fa	Peptoniphilus
K38	369	Firmicutes	Negativicutes	Veillonellales-Selenomonadales	Veillonellaceae	Dialister
K38	2	Firmicutes	Clostridia	Peptostreptococcales-Tissierellales	Peptostreptococcales-Tissierellales_fa	Peptoniphilus
K38	103	Firmicutes	Clostridia	Peptostreptococcales-Tissierellales	Peptostreptococcales-Tissierellales_fa	Ezakiella
K38	8883	Fusobacteriota	Fusobacteriia	Fusobacteriales	Fusobacteriaceae	Fusobacterium
K38	222	Campilobacterota	Campylobacteria	Campylobacterales	Campylobacteraceae	Campylobacter
K38	4433	Actinobacteriota	Actinobacteria	Actinomycetales	Actinomycetaceae	Varibaculum
K38	197	Actinobacteriota	Actinobacteria	Actinomycetales	Actinomycetaceae	Mobiluncus
K38	1213	Actinobacteriota	Actinobacteria	Actinomycetales	Actinomycetaceae	Actinotignum
K38	888	Firmicutes	Clostridia	Peptostreptococcales-Tissierellales	Peptostreptococcales-Tissierellales_fa	Finegoldia
K38	9857	Actinobacteriota	Actinobacteria	Corynebacteriales	Corynebacteriaceae	Corynebacterium
K38	28	Firmicutes	Clostridia	Peptostreptococcales-Tissierellales	Peptostreptococcales-Tissierellales_fa	Peptoniphilus
K38	498	Bacteroidota	Bacteroidia	Bacteroidales	Prevotellaceae	Prevotella
K38	14	Firmicutes	Bacilli	Lactobacillales	Streptococcaceae	Streptococcus
K38	230	Actinobacteriota	Actinobacteria	Corynebacteriales	Corynebacteriaceae	Corynebacterium
K38	344	Actinobacteriota	Actinobacteria	Actinomycetales	Actinomycetaceae	Actinomyces
K38	256	Firmicutes	Clostridia	Peptostreptococcales-Tissierellales	Peptostreptococcales-Tissierellales_fa	Ezakiella
K38	72	Firmicutes	Clostridia	Peptostreptococcales-Tissierellales	Peptostreptococcales-Tissierellales_fa	Anaerococcus
K38	104	Firmicutes	Clostridia	Peptostreptococcales-Tissierellales	Peptostreptococcales-Tissierellales_fa	Parvimonas
K38	3930	Actinobacteriota	Actinobacteria	Actinomycetales	Actinomycetaceae	Varibaculum
K38	354	Firmicutes	Clostridia	Peptostreptococcales-Tissierellales	Peptostreptococcales-Tissierellales_fa	Anaerococcus
K38	98	Actinobacteriota	Actinobacteria	Actinomycetales	Actinomycetaceae	Mobiluncus
K38	11	Actinobacteriota	Actinobacteria	Actinomycetales	Actinomycetaceae	Varibaculum
K38	10	Actinobacteriota	Actinobacteria	Propionibacteriales	Propionibacteriaceae	Propionimicrobium
K38	952	Firmicutes	Negativicutes	Veillonellales-Selenomonadales	Veillonellaceae	Anaeroglobus
K38	821	Firmicutes	Bacilli	Lactobacillales	Streptococcaceae	Streptococcus
K38	76	Fusobacteriota	Fusobacteriia	Fusobacteriales	Fusobacteriaceae	Fusobacterium
K38	6	Bacteroidota	Bacteroidia	Bacteroidales	Prevotellaceae	Prevotella
K38	4	Firmicutes	Clostridia	Peptostreptococcales-Tissierellales	Peptostreptococcales-Tissierellales_fa	Ezakiella
K38	408	Fusobacteriota	Fusobacteriia	Fusobacteriales	Fusobacteriaceae	Fusobacterium
K38	382	Actinobacteriota	Actinobacteria	Corynebacteriales	Corynebacteriaceae	Corynebacterium
K38	313	Actinobacteriota	Actinobacteria	Propionibacteriales	Propionibacteriaceae	Propionimicrobium
K38	283	Actinobacteriota	Actinobacteria	Corynebacteriales	Corynebacteriaceae	Corynebacterium
K38	1	Actinobacteriota	Actinobacteria	Actinomycetales	Actinomycetaceae	Varibaculum
K38	210	Bacteroidota	Bacteroidia	Bacteroidales	Prevotellaceae	Prevotella
K38	200	Fusobacteriota	Fusobacteriia	Fusobacteriales	Fusobacteriaceae	Fusobacterium
K38	18	Actinobacteriota	Actinobacteria	Corynebacteriales	Corynebacteriaceae	Corynebacterium
K38	157	Fusobacteriota	Fusobacteriia	Fusobacteriales	Fusobacteriaceae	Fusobacterium
K38	1	Firmicutes	Clostridia	Peptostreptococcales-Tissierellales	Peptostreptococcales-Tissierellales_fa	Peptoniphilus
K38	45	Actinobacteriota	Actinobacteria	Propionibacteriales	Propionibacteriaceae	Propionimicrobium
K38	135	Actinobacteriota	Actinobacteria	Propionibacteriales	Propionibacteriaceae	Propionimicrobium
K38	126	Actinobacteriota	Actinobacteria	Actinomycetales	Actinomycetaceae	Varibaculum
K38	115	Campilobacterota	Campylobacteria	Campylobacterales	Campylobacteraceae	Campylobacter
K38	107	Firmicutes	Clostridia	Lachnospirales	Lachnospiraceae	Lachnoanaerobaculum
K38	2	Actinobacteriota	Actinobacteria	Propionibacteriales	Propionibacteriaceae	Propionimicrobium
K38	101	Firmicutes	Clostridia	Lachnospirales	Lachnospiraceae	Lachnoanaerobaculum
K38	37	Fusobacteriota	Fusobacteriia	Fusobacteriales	Fusobacteriaceae	Fusobacterium
K38	88	Actinobacteriota	Actinobacteria	Actinomycetales	Actinomycetaceae	Actinotignum
K38	88	Firmicutes	Negativicutes	Veillonellales-Selenomonadales	Veillonellaceae	Anaeroglobus
K38	1	Actinobacteriota	Actinobacteria
K38	1	Firmicutes	Clostridia	Peptostreptococcales-Tissierellales	Peptostreptococcales-Tissierellales_fa
K38	76	Actinobacteriota	Actinobacteria	Corynebacteriales	Corynebacteriaceae	Corynebacterium
K38	75	Actinobacteriota	Actinobacteria	Propionibacteriales	Propionibacteriaceae	Propionimicrobium
K38	63	Firmicutes	Clostridia	Lachnospirales	Lachnospiraceae	Lachnoanaerobaculum
K38	62	Actinobacteriota	Actinobacteria	Corynebacteriales	Corynebacteriaceae	Corynebacterium
K38	61	Fusobacteriota	Fusobacteriia	Fusobacteriales	Fusobacteriaceae	Fusobacterium
K38	2	Firmicutes	Clostridia	Peptostreptococcales-Tissierellales	Peptostreptococcales-Tissierellales_fa	Peptoniphilus
K38	14	Actinobacteriota	Actinobacteria	Actinomycetales	Actinomycetaceae	Actinotignum
K38	51	Bacteroidota	Bacteroidia	Bacteroidales	Porphyromonadaceae	Porphyromonas
K38	51	Actinobacteriota	Actinobacteria	Corynebacteriales	Corynebacteriaceae	Corynebacterium
K38	50	Firmicutes	Clostridia	Peptostreptococcales-Tissierellales	Peptostreptococcales-Tissierellales_fa	Peptoniphilus
K38	12	Actinobacteriota	Actinobacteria	Actinomycetales	Actinomycetaceae	Varibaculum
K38	1	Actinobacteriota	Actinobacteria	Propionibacteriales	Propionibacteriaceae
K38	42	Actinobacteriota	Actinobacteria	Actinomycetales	Actinomycetaceae	Varibaculum
K38	42	Fusobacteriota	Fusobacteriia	Fusobacteriales	Fusobacteriaceae	Fusobacterium
K38	1	Actinobacteriota	Actinobacteria	Actinomycetales	Actinomycetaceae	Varibaculum
K38	26	Firmicutes	Clostridia	Lachnospirales	Lachnospiraceae	Lachnoanaerobaculum
K38	2	NA
K38	1	Firmicutes	Clostridia	Peptostreptococcales-Tissierellales	Peptostreptococcales-Tissierellales_fa	Finegoldia
K38	1	Actinobacteriota	Actinobacteria	Actinomycetales	Actinomycetaceae
K38	4	Proteobacteria	Gammaproteobacteria	Xanthomonadales	Rhodanobacteraceae	Rhodanobacter
K38	17	Actinobacteriota	Actinobacteria
K38	16	Firmicutes	Clostridia	Lachnospirales	Lachnospiraceae	Lachnoanaerobaculum
K38	15	Fusobacteriota	Fusobacteriia	Fusobacteriales	Fusobacteriaceae	Fusobacterium
K38	2	Firmicutes	Clostridia	Peptostreptococcales-Tissierellales	Peptostreptococcales-Tissierellales_fa	Anaerococcus
K38	12	Actinobacteriota	Actinobacteria	Corynebacteriales	Corynebacteriaceae	Corynebacterium
K38	10	Actinobacteriota	Actinobacteria	Corynebacteriales	Corynebacteriaceae	Corynebacterium
K38	10	Firmicutes	Clostridia	Peptostreptococcales-Tissierellales	Peptostreptococcales-Tissierellales_fa	Peptoniphilus
K38	10	Actinobacteriota	Coriobacteriia	Coriobacteriales	Atopobiaceae	Atopobium
K38	3	Actinobacteriota	Actinobacteria	Actinomycetales	Actinomycetaceae
K38	6	Firmicutes	Clostridia	Lachnospirales	Lachnospiraceae	Lachnoanaerobaculum
K38	1	Firmicutes	Clostridia	Peptostreptococcales-Tissierellales	Peptostreptococcales-Tissierellales_fa	Parvimonas
K38	4	Firmicutes	Clostridia
K38	3	Firmicutes	Clostridia	Lachnospirales	Lachnospiraceae	Oribacterium
K38	3	Actinobacteriota	Actinobacteria	Propionibacteriales	Propionibacteriaceae	Cutibacterium
K38	2	Actinobacteriota	Actinobacteria	Actinomycetales	Actinomycetaceae	Varibaculum
K38	2	Actinobacteriota	Actinobacteria
K38	2	Actinobacteriota	Actinobacteria	Actinomycetales	Actinomycetaceae	Mobiluncus
K38	1	Actinobacteriota	Actinobacteria
K38	1	Actinobacteriota	Actinobacteria	Actinomycetales	Actinomycetaceae	Mobiluncus
K38	1	Actinobacteriota	Actinobacteria	Propionibacteriales	Propionibacteriaceae
K38	1	NA
K38	1	Actinobacteriota	Actinobacteria	Actinomycetales	Actinomycetaceae	Mobiluncus
K38	1	Firmicutes
K38	1	Actinobacteriota	Actinobacteria
K38	1	Actinobacteriota	Actinobacteria	Actinomycetales	Actinomycetaceae	Varibaculum
K38	1	Firmicutes	Clostridia
K38	1	Actinobacteriota	Actinobacteria	Actinomycetales	Actinomycetaceae	Varibaculum
K38	1	Firmicutes	Negativicutes	Veillonellales-Selenomonadales	Veillonellaceae	Anaeroglobus
K38	1	Actinobacteriota	Actinobacteria	Actinomycetales	Actinomycetaceae
K39	3	Proteobacteria	Gammaproteobacteria	Enterobacterales	Enterobacteriaceae	Escherichia/Shigella
K39	4	Actinobacteriota	Actinobacteria	Propionibacteriales	Propionibacteriaceae	Cutibacterium
K39	713	Proteobacteria	Gammaproteobacteria	Xanthomonadales	Rhodanobacteraceae	Rhodanobacter
K39	2546	Firmicutes	Bacilli	Staphylococcales	Staphylococcaceae	Staphylococcus
K39	6	Proteobacteria	Gammaproteobacteria	Xanthomonadales	Rhodanobacteraceae	Rhodanobacter
K39	4	Actinobacteriota	Actinobacteria	Corynebacteriales	Corynebacteriaceae	Corynebacterium
K39	2	Actinobacteriota	Actinobacteria	Corynebacteriales	Corynebacteriaceae	Corynebacterium
K4	73	Proteobacteria	Gammaproteobacteria	Enterobacterales	Enterobacteriaceae	Escherichia/Shigella
K4	14	Proteobacteria	Gammaproteobacteria	Enterobacterales	Enterobacteriaceae	Escherichia/Shigella
K4	3274	Firmicutes	Bacilli	Lactobacillales	Enterococcaceae	Enterococcus
K4	161	Firmicutes	Clostridia	Peptostreptococcales-Tissierellales	Peptostreptococcales-Tissierellales_fa	Peptoniphilus
K4	165	Firmicutes	Clostridia	Peptostreptococcales-Tissierellales	Peptostreptococcales-Tissierellales_fa	Anaerococcus
K4	110	Firmicutes	Clostridia	Peptostreptococcales-Tissierellales	Peptostreptococcales-Tissierellales_fa	Peptoniphilus
K4	121	Firmicutes	Bacilli	Lactobacillales	Enterococcaceae	Enterococcus
K4	8	Actinobacteriota	Actinobacteria	Propionibacteriales	Propionibacteriaceae	Cutibacterium
K4	29	Firmicutes	Clostridia	Peptostreptococcales-Tissierellales	Peptostreptococcales-Tissierellales_fa	Anaerococcus
K4	149	Firmicutes	Clostridia	Peptostreptococcales-Tissierellales	Peptostreptococcales-Tissierellales_fa	Peptoniphilus
K4	257	Firmicutes	Clostridia	Peptostreptococcales-Tissierellales	Peptostreptococcales-Tissierellales_fa	Anaerococcus
K4	145	Firmicutes	Bacilli	Lactobacillales	Enterococcaceae	Enterococcus
K4	2483	Firmicutes	Clostridia	Lachnospirales	Lachnospiraceae
K4	1127	Firmicutes	Bacilli	Erysipelotrichales	Erysipelatoclostridiaceae	Erysipelatoclostridium
K4	21	Firmicutes	Bacilli	Lactobacillales	Enterococcaceae	Enterococcus
K4	118	Firmicutes	Clostridia	Peptostreptococcales-Tissierellales	Peptostreptococcaceae	Peptostreptococcus
K4	521	Proteobacteria	Gammaproteobacteria
K4	20	Firmicutes	Clostridia	Peptostreptococcales-Tissierellales	Peptostreptococcales-Tissierellales_fa	Peptoniphilus
K4	286	NA
K4	216	Firmicutes	Clostridia	Lachnospirales	Lachnospiraceae	Moryella
K4	198	Firmicutes	Clostridia	Peptostreptococcales-Tissierellales	Peptostreptococcales-Tissierellales_fa	Peptoniphilus
K4	9	Firmicutes	Bacilli	Lactobacillales	Carnobacteriaceae
K4	3	Proteobacteria	Gammaproteobacteria	Enterobacterales	Enterobacteriaceae	Pseudocitrobacter
K4	94	Firmicutes	Clostridia	Lachnospirales	Lachnospiraceae	Moryella
K4	91	Firmicutes	Clostridia	Oscillospirales	Ruminococcaceae	Incertae_Sedis
K4	82	Proteobacteria	Gammaproteobacteria
K4	3	Firmicutes	Bacilli	Lactobacillales
K4	61	Firmicutes	Clostridia	Peptostreptococcales-Tissierellales	Peptostreptococcaceae	Peptostreptococcus
K4	60	Firmicutes	Clostridia	Peptostreptococcales-Tissierellales	Peptostreptococcales-Tissierellales_fa	Peptoniphilus
K4	4	Actinobacteriota	Actinobacteria	Propionibacteriales	Propionibacteriaceae
K4	40	Firmicutes	Bacilli	Erysipelotrichales	Erysipelatoclostridiaceae	Erysipelatoclostridium
K4	37	Firmicutes	Negativicutes	Veillonellales-Selenomonadales	Veillonellaceae	Dialister
K4	32	Firmicutes	Bacilli	Lactobacillales	Enterococcaceae	Enterococcus
K4	28	Firmicutes	Clostridia	Lachnospirales	Lachnospiraceae	Moryella
K4	2	Actinobacteriota	Actinobacteria	Propionibacteriales	Propionibacteriaceae	Propionimicrobium
K4	1	Firmicutes	Bacilli	Lactobacillales
K4	1	Actinobacteriota	Actinobacteria	Bifidobacteriales	Bifidobacteriaceae	Gardnerella
K4	7	Proteobacteria	Gammaproteobacteria	Xanthomonadales	Rhodanobacteraceae	Rhodanobacter
K4	3	Actinobacteriota	Actinobacteria	Corynebacteriales	Corynebacteriaceae
K4	6	Firmicutes	Clostridia	Oscillospirales	Ruminococcaceae	Incertae_Sedis
K4	6	Firmicutes	Bacilli	Erysipelotrichales	Erysipelatoclostridiaceae	Erysipelatoclostridium
K4	4	Bacteroidota	Bacteroidia	Bacteroidales	Prevotellaceae	Prevotella
K4	4	Firmicutes	Bacilli	Erysipelotrichales	Erysipelotrichaceae	Solobacterium
K4	3	Firmicutes	Bacilli	Lactobacillales
K4	2	Firmicutes	Bacilli	Erysipelotrichales	Erysipelatoclostridiaceae	Erysipelatoclostridium
K4	1	Firmicutes	Bacilli
K4	1	Proteobacteria	Gammaproteobacteria	Enterobacterales
K4	1	Firmicutes	Clostridia	Lachnospirales	Lachnospiraceae
K42	158	Proteobacteria	Gammaproteobacteria	Enterobacterales	Enterobacteriaceae	Escherichia/Shigella
K42	965	Firmicutes	Clostridia	Peptostreptococcales-Tissierellales	Peptostreptococcales-Tissierellales_fa	Peptoniphilus
K42	182	Fusobacteriota	Fusobacteriia	Fusobacteriales	Fusobacteriaceae	Fusobacterium
K42	2307	Firmicutes	Clostridia	Peptostreptococcales-Tissierellales	Peptostreptococcales-Tissierellales_fa	Anaerococcus
K42	25	Firmicutes	Clostridia	Peptostreptococcales-Tissierellales	Peptostreptococcales-Tissierellales_fa	Peptoniphilus
K42	8	Firmicutes	Bacilli	Staphylococcales	Staphylococcaceae	Staphylococcus
K42	42	Firmicutes	Bacilli	Lactobacillales	Streptococcaceae	Streptococcus
K42	234	Actinobacteriota	Actinobacteria	Corynebacteriales	Corynebacteriaceae	Corynebacterium
K42	17	Firmicutes	Bacilli	Lactobacillales	Enterococcaceae	Enterococcus
K42	12	Proteobacteria	Gammaproteobacteria	Xanthomonadales	Rhodanobacteraceae	Rhodanobacter
K42	653	Firmicutes	Negativicutes	Veillonellales-Selenomonadales	Veillonellaceae	Dialister
K42	2038	Firmicutes	Clostridia	Peptostreptococcales-Tissierellales	Peptostreptococcales-Tissierellales_fa	Finegoldia
K42	16	Firmicutes	Clostridia	Peptostreptococcales-Tissierellales	Peptostreptococcales-Tissierellales_fa	Anaerococcus
K42	5487	NA
K42	1768	Actinobacteriota
K42	24	Actinobacteriota	Actinobacteria	Bifidobacteriales	Bifidobacteriaceae	Gardnerella
K42	5	Fusobacteriota	Fusobacteriia	Fusobacteriales	Fusobacteriaceae	Fusobacterium
K42	191	Firmicutes	Clostridia	Peptostreptococcales-Tissierellales	Peptostreptococcales-Tissierellales_fa	Finegoldia
K42	188	Firmicutes	Clostridia	Peptostreptococcales-Tissierellales	Peptostreptococcales-Tissierellales_fa	Finegoldia
K42	142	Firmicutes	Clostridia	Peptostreptococcales-Tissierellales	Peptostreptococcales-Tissierellales_fa	Peptoniphilus
K42	51	Firmicutes	Clostridia	Peptostreptococcales-Tissierellales	Peptostreptococcales-Tissierellales_fa	Finegoldia
K42	112	Actinobacteriota	Actinobacteria	Actinomycetales	Actinomycetaceae	Mobiluncus
K42	95	Firmicutes	Negativicutes	Veillonellales-Selenomonadales	Veillonellaceae	Dialister
K42	62	Firmicutes	Negativicutes	Veillonellales-Selenomonadales	Veillonellaceae	Dialister
K42	1	Firmicutes	Clostridia	Peptostreptococcales-Tissierellales	Peptostreptococcales-Tissierellales_fa	Peptoniphilus
K42	38	Firmicutes	Negativicutes	Veillonellales-Selenomonadales	Veillonellaceae	Dialister
K42	13	Firmicutes	Clostridia
K42	9	Firmicutes	Bacilli
K42	7	Proteobacteria	Gammaproteobacteria	Alteromonadales	Pseudoalteromonadaceae	Pseudoalteromonas
K42	5	Fusobacteriota	Fusobacteriia	Fusobacteriales	Leptotrichiaceae	Sneathia
K42	3	Fusobacteriota	Fusobacteriia	Fusobacteriales	Leptotrichiaceae	Sneathia
K42	1	NA
K42	1	Actinobacteriota	Actinobacteria	Actinomycetales	Actinomycetaceae
K42	1	NA
K42	1	Firmicutes	Bacilli	Lactobacillales	Streptococcaceae
K42	1	Actinobacteriota	Actinobacteria	Corynebacteriales	Corynebacteriaceae
K42	1	NA
K42	1	NA
K42	1	Firmicutes	Clostridia	Peptostreptococcales-Tissierellales	Peptostreptococcales-Tissierellales_fa	Finegoldia
K42	1	Actinobacteriota	Actinobacteria	Bifidobacteriales	Bifidobacteriaceae
K44	2119	Actinobacteriota	Actinobacteria	Propionibacteriales	Propionibacteriaceae	Cutibacterium
K44	89	Proteobacteria	Gammaproteobacteria	Xanthomonadales	Rhodanobacteraceae	Rhodanobacter
K44	335	Actinobacteriota	Actinobacteria	Corynebacteriales	Corynebacteriaceae	Corynebacterium
K44	49	Actinobacteriota	Actinobacteria	Propionibacteriales	Propionibacteriaceae	Cutibacterium
K44	49	Actinobacteriota	Actinobacteria	Propionibacteriales	Propionibacteriaceae	Cutibacterium
K44	39	NA
K44	10	Firmicutes	Bacilli	Staphylococcales	Staphylococcaceae	Staphylococcus
K44	1	NA
K46	3358	Actinobacteriota	Actinobacteria	Propionibacteriales	Propionibacteriaceae	Propionimicrobium
K46	76858	Actinobacteriota	Actinobacteria	Corynebacteriales	Corynebacteriaceae	Corynebacterium
K46	22695	Firmicutes	Clostridia	Peptostreptococcales-Tissierellales	Peptostreptococcales-Tissierellales_fa	Finegoldia
K46	475	Firmicutes	Clostridia	Peptostreptococcales-Tissierellales	Peptostreptococcales-Tissierellales_fa	Fenollaria
K46	45	Actinobacteriota	Actinobacteria	Corynebacteriales	Corynebacteriaceae	Corynebacterium
K46	3630	Firmicutes	Bacilli	Lactobacillales	Aerococcaceae	Facklamia
K46	48	Firmicutes	Clostridia	Peptostreptococcales-Tissierellales	Peptostreptococcales-Tissierellales_fa	Peptoniphilus
K46	239	Firmicutes	Bacilli	Staphylococcales	Staphylococcaceae	Staphylococcus
K46	105	Firmicutes	Clostridia	Peptostreptococcales-Tissierellales	Peptostreptococcales-Tissierellales_fa	Peptoniphilus
K46	1560	Actinobacteriota	Actinobacteria	Corynebacteriales	Corynebacteriaceae	Corynebacterium
K46	181	Firmicutes	Bacilli	Lactobacillales	Streptococcaceae	Streptococcus
K46	348	Actinobacteriota	Actinobacteria	Actinomycetales	Actinomycetaceae	Varibaculum
K46	2801	Firmicutes	Negativicutes	Veillonellales-Selenomonadales	Veillonellaceae	Negativicoccus
K46	22	Firmicutes	Bacilli	Lactobacillales	Streptococcaceae	Streptococcus
K46	1578	Actinobacteriota	Actinobacteria	Corynebacteriales	Corynebacteriaceae	Corynebacterium
K46	38	Actinobacteriota	Actinobacteria	Actinomycetales	Actinomycetaceae	Mobiluncus
K46	5870	Firmicutes	Clostridia	Peptostreptococcales-Tissierellales	Peptostreptococcales-Tissierellales_fa	Fenollaria
K46	939	Actinobacteriota	Actinobacteria	Propionibacteriales	Propionibacteriaceae	Cutibacterium
K46	126	Firmicutes	Clostridia	Peptostreptococcales-Tissierellales	Peptostreptococcales-Tissierellales_fa	Peptoniphilus
K46	14768	Actinobacteriota	Actinobacteria	Corynebacteriales	Corynebacteriaceae	Corynebacterium
K46	4965	Firmicutes	Clostridia	Peptostreptococcales-Tissierellales	Peptostreptococcales-Tissierellales_fa	Peptoniphilus
K46	4065	Firmicutes	Clostridia	Peptostreptococcales-Tissierellales	Peptostreptococcales-Tissierellales_fa	Finegoldia
K46	2187	Firmicutes	Clostridia	Peptostreptococcales-Tissierellales	Peptostreptococcales-Tissierellales_fa	Finegoldia
K46	24	Actinobacteriota	Actinobacteria	Corynebacteriales	Corynebacteriaceae	Corynebacterium
K46	358	Actinobacteriota	Actinobacteria	Corynebacteriales	Corynebacteriaceae	Corynebacterium
K46	7831	Firmicutes	Clostridia	Peptostreptococcales-Tissierellales	Peptostreptococcales-Tissierellales_fa	Peptoniphilus
K46	27	Actinobacteriota	Actinobacteria	Corynebacteriales	Corynebacteriaceae	Corynebacterium
K46	74	Firmicutes	Bacilli	Staphylococcales	Staphylococcaceae	Staphylococcus
K46	570	Firmicutes	Clostridia	Peptostreptococcales-Tissierellales	Peptostreptococcales-Tissierellales_fa	Anaerococcus
K46	67	Actinobacteriota	Actinobacteria	Actinomycetales	Actinomycetaceae	Actinomyces
K46	1900	Firmicutes	Negativicutes	Veillonellales-Selenomonadales	Veillonellaceae	Negativicoccus
K46	1607	Firmicutes	Clostridia	Peptostreptococcales-Tissierellales	Peptostreptococcales-Tissierellales_fa	Finegoldia
K46	770	Firmicutes	Clostridia	Peptostreptococcales-Tissierellales	Peptostreptococcales-Tissierellales_fa	Peptoniphilus
K46	5581	Firmicutes	Clostridia	Peptostreptococcales-Tissierellales	Peptostreptococcales-Tissierellales_fa	Peptoniphilus
K46	1973	Actinobacteriota	Actinobacteria	Corynebacteriales	Corynebacteriaceae	Corynebacterium
K46	2783	Actinobacteriota	Actinobacteria	Corynebacteriales	Corynebacteriaceae	Corynebacterium
K46	4454	Firmicutes	Clostridia	Peptostreptococcales-Tissierellales	Peptostreptococcales-Tissierellales_fa	Finegoldia
K46	2	Actinobacteriota	Actinobacteria	Corynebacteriales	Corynebacteriaceae	Corynebacterium
K46	34	Actinobacteriota	Actinobacteria	Corynebacteriales	Corynebacteriaceae	Corynebacterium
K46	3017	Firmicutes	Clostridia	Peptostreptococcales-Tissierellales	Peptostreptococcales-Tissierellales_fa	Peptoniphilus
K46	395	Firmicutes	Clostridia	Peptostreptococcales-Tissierellales	Peptostreptococcales-Tissierellales_fa	Murdochiella
K46	44	Actinobacteriota	Actinobacteria	Corynebacteriales	Corynebacteriaceae	Corynebacterium
K46	1314	Bacteroidota	Bacteroidia	Bacteroidales	Porphyromonadaceae	Porphyromonas
K46	43	Firmicutes	Clostridia	Peptostreptococcales-Tissierellales	Peptostreptococcales-Tissierellales_fa	Peptoniphilus
K46	18	Actinobacteriota	Actinobacteria	Corynebacteriales	Corynebacteriaceae	Corynebacterium
K46	19	Actinobacteriota	Actinobacteria	Actinomycetales	Actinomycetaceae	Mobiluncus
K46	1477	Actinobacteriota	Actinobacteria	Corynebacteriales	Corynebacteriaceae	Corynebacterium
K46	1931	Firmicutes	Clostridia	Peptostreptococcales-Tissierellales	Peptostreptococcales-Tissierellales_fa	Peptoniphilus
K46	38	Firmicutes	Clostridia	Peptostreptococcales-Tissierellales	Peptostreptococcales-Tissierellales_fa	Anaerococcus
K46	86	Actinobacteriota	Actinobacteria	Propionibacteriales	Propionibacteriaceae	Propionimicrobium
K46	1470	Actinobacteriota	Actinobacteria	Corynebacteriales	Corynebacteriaceae	Corynebacterium
K46	103	Firmicutes	Clostridia	Peptostreptococcales-Tissierellales	Peptostreptococcales-Tissierellales_fa	Finegoldia
K46	676	Firmicutes	Clostridia	Peptostreptococcales-Tissierellales	Peptostreptococcales-Tissierellales_fa	Finegoldia
K46	1347	Actinobacteriota	Actinobacteria	Corynebacteriales	Corynebacteriaceae	Corynebacterium
K46	1322	Firmicutes	Clostridia	Peptostreptococcales-Tissierellales	Peptostreptococcales-Tissierellales_fa	Finegoldia
K46	145	Actinobacteriota	Actinobacteria	Corynebacteriales	Corynebacteriaceae	Corynebacterium
K46	20	Actinobacteriota	Actinobacteria	Propionibacteriales	Propionibacteriaceae	Propionimicrobium
K46	1007	Firmicutes	Clostridia	Peptostreptococcales-Tissierellales	Peptostreptococcales-Tissierellales_fa	Peptoniphilus
K46	1002	Firmicutes	Clostridia	Peptostreptococcales-Tissierellales	Peptostreptococcales-Tissierellales_fa	Finegoldia
K46	1	Actinobacteriota	Actinobacteria	Corynebacteriales	Corynebacteriaceae	Corynebacterium
K46	11	Firmicutes	Bacilli	Lactobacillales	Streptococcaceae	Streptococcus
K46	151	Firmicutes	Clostridia	Peptostreptococcales-Tissierellales	Peptostreptococcales-Tissierellales_fa	Peptoniphilus
K46	12	Firmicutes	Clostridia	Peptococcales	Peptococcaceae	Peptococcus
K46	612	Actinobacteriota	Actinobacteria	Corynebacteriales	Corynebacteriaceae	Corynebacterium
K46	600	Firmicutes	Clostridia	Peptostreptococcales-Tissierellales	Peptostreptococcales-Tissierellales_fa	Peptoniphilus
K46	400	Actinobacteriota	Actinobacteria	Corynebacteriales	Corynebacteriaceae	Corynebacterium
K46	83	Actinobacteriota	Actinobacteria	Propionibacteriales	Propionibacteriaceae	Propionimicrobium
K46	148	Actinobacteriota	Actinobacteria	Actinomycetales	Actinomycetaceae	Actinomyces
K46	424	Firmicutes	Clostridia	Peptostreptococcales-Tissierellales	Peptostreptococcales-Tissierellales_fa	Finegoldia
K46	399	Firmicutes	Clostridia	Peptostreptococcales-Tissierellales	Peptostreptococcales-Tissierellales_fa	Peptoniphilus
K46	390	Actinobacteriota	Actinobacteria	Corynebacteriales	Corynebacteriaceae	Corynebacterium
K46	281	Firmicutes	Negativicutes	Veillonellales-Selenomonadales	Veillonellaceae	Negativicoccus
K46	243	Actinobacteriota	Actinobacteria	Corynebacteriales	Corynebacteriaceae	Corynebacterium
K46	378	Firmicutes	Clostridia	Peptostreptococcales-Tissierellales	Peptostreptococcales-Tissierellales_fa	Finegoldia
K46	6	Actinobacteriota	Actinobacteria	Propionibacteriales	Propionibacteriaceae	Propionimicrobium
K46	4	Actinobacteriota	Actinobacteria	Corynebacteriales	Corynebacteriaceae	Corynebacterium
K46	14	Actinobacteriota	Actinobacteria	Corynebacteriales	Corynebacteriaceae	Corynebacterium
K46	123	Actinobacteriota	Actinobacteria	Corynebacteriales	Corynebacteriaceae	Corynebacterium
K46	28	Firmicutes	Clostridia	Peptostreptococcales-Tissierellales	Peptostreptococcales-Tissierellales_fa	Murdochiella
K46	163	Firmicutes	Clostridia	Peptostreptococcales-Tissierellales	Peptostreptococcales-Tissierellales_fa	Peptoniphilus
K46	60	Firmicutes	Clostridia	Peptostreptococcales-Tissierellales	Peptostreptococcales-Tissierellales_fa	Peptoniphilus
K46	320	Actinobacteriota	Actinobacteria	Corynebacteriales	Corynebacteriaceae	Corynebacterium
K46	60	Firmicutes	Clostridia	Peptostreptococcales-Tissierellales	Peptostreptococcales-Tissierellales_fa	Finegoldia
K46	275	Actinobacteriota	Actinobacteria
K46	64	Firmicutes	Negativicutes	Veillonellales-Selenomonadales	Veillonellaceae	Negativicoccus
K46	295	Firmicutes	Clostridia	Peptostreptococcales-Tissierellales	Peptostreptococcales-Tissierellales_fa	Peptoniphilus
K46	132	Actinobacteriota	Actinobacteria	Corynebacteriales	Corynebacteriaceae	Corynebacterium
K46	283	Actinobacteriota	Actinobacteria	Corynebacteriales	Corynebacteriaceae	Corynebacterium
K46	129	Firmicutes	Clostridia	Peptostreptococcales-Tissierellales	Peptostreptococcales-Tissierellales_fa	Peptoniphilus
K46	129	Actinobacteriota	Actinobacteria	Corynebacteriales	Corynebacteriaceae	Corynebacterium
K46	278	Firmicutes	Clostridia	Peptostreptococcales-Tissierellales	Peptostreptococcales-Tissierellales_fa	Peptoniphilus
K46	1	Actinobacteriota	Actinobacteria
K46	1	Actinobacteriota	Actinobacteria	Corynebacteriales	Corynebacteriaceae	Corynebacterium
K46	266	Actinobacteriota	Actinobacteria
K46	262	Firmicutes	Clostridia	Peptostreptococcales-Tissierellales	Peptostreptococcales-Tissierellales_fa	Finegoldia
K46	262	Firmicutes	Clostridia	Peptostreptococcales-Tissierellales	Peptostreptococcales-Tissierellales_fa	Peptoniphilus
K46	1	Actinobacteriota	Actinobacteria	Actinomycetales	Actinomycetaceae	Varibaculum
K46	10	Actinobacteriota	Actinobacteria	Propionibacteriales	Propionibacteriaceae	Propionimicrobium
K46	4	Firmicutes	Bacilli	Lactobacillales	Streptococcaceae	Streptococcus
K46	253	Firmicutes	Clostridia	Peptostreptococcales-Tissierellales	Peptostreptococcales-Tissierellales_fa	Anaerococcus
K46	201	Firmicutes	Clostridia	Peptostreptococcales-Tissierellales	Peptostreptococcales-Tissierellales_fa	Finegoldia
K46	151	Actinobacteriota	Actinobacteria	Corynebacteriales	Corynebacteriaceae
K46	247	Actinobacteriota	Actinobacteria	Corynebacteriales	Corynebacteriaceae	Corynebacterium
K46	245	Actinobacteriota	Actinobacteria	Corynebacteriales	Corynebacteriaceae
K46	156	Actinobacteriota	Actinobacteria	Corynebacteriales	Corynebacteriaceae	Corynebacterium
K46	237	Actinobacteriota	Actinobacteria	Corynebacteriales	Corynebacteriaceae	Corynebacterium
K46	1	Actinobacteriota	Actinobacteria	Corynebacteriales	Corynebacteriaceae	Corynebacterium
K46	5	Actinobacteriota	Actinobacteria	Actinomycetales	Actinomycetaceae	Mobiluncus
K46	218	Actinobacteriota	Actinobacteria	Corynebacteriales	Corynebacteriaceae	Corynebacterium
K46	214	Actinobacteriota	Actinobacteria	Corynebacteriales
K46	162	Actinobacteriota	Actinobacteria	Corynebacteriales	Corynebacteriaceae	Corynebacterium
K46	212	Actinobacteriota	Actinobacteria	Corynebacteriales
K46	209	Actinobacteriota	Actinobacteria	Corynebacteriales	Corynebacteriaceae	Corynebacterium
K46	201	Actinobacteriota	Actinobacteria	Corynebacteriales	Corynebacteriaceae	Corynebacterium
K46	200	Firmicutes	Clostridia	Peptostreptococcales-Tissierellales	Peptostreptococcales-Tissierellales_fa	Peptoniphilus
K46	8	Actinobacteriota	Actinobacteria	Corynebacteriales	Corynebacteriaceae	Corynebacterium
K46	195	Actinobacteriota	Actinobacteria	Corynebacteriales	Corynebacteriaceae	Corynebacterium
K46	195	Actinobacteriota	Actinobacteria	Corynebacteriales	Corynebacteriaceae	Corynebacterium
K46	100	Actinobacteriota	Actinobacteria	Corynebacteriales	Corynebacteriaceae	Corynebacterium
K46	193	Actinobacteriota	Actinobacteria	Corynebacteriales	Corynebacteriaceae	Corynebacterium
K46	192	Actinobacteriota	Actinobacteria	Corynebacteriales	Corynebacteriaceae	Corynebacterium
K46	192	Actinobacteriota	Actinobacteria	Corynebacteriales
K46	191	Firmicutes	Clostridia	Peptostreptococcales-Tissierellales	Peptostreptococcales-Tissierellales_fa	Peptoniphilus
K46	189	Firmicutes	Clostridia	Peptostreptococcales-Tissierellales	Peptostreptococcales-Tissierellales_fa	Peptoniphilus
K46	188	Actinobacteriota	Actinobacteria	Corynebacteriales	Corynebacteriaceae	Corynebacterium
K46	188	Firmicutes	Clostridia	Peptostreptococcales-Tissierellales	Peptostreptococcales-Tissierellales_fa	Fenollaria
K46	185	Actinobacteriota	Actinobacteria	Corynebacteriales	Corynebacteriaceae	Corynebacterium
K46	184	Firmicutes	Clostridia	Peptostreptococcales-Tissierellales	Peptostreptococcales-Tissierellales_fa	Finegoldia
K46	1	Actinobacteriota	Actinobacteria	Propionibacteriales	Propionibacteriaceae	Propionimicrobium
K46	181	Actinobacteriota	Actinobacteria	Corynebacteriales	Corynebacteriaceae	Corynebacterium
K46	180	Actinobacteriota	Actinobacteria	Corynebacteriales	Corynebacteriaceae	Corynebacterium
K46	179	Actinobacteriota	Actinobacteria	Corynebacteriales	Corynebacteriaceae	Corynebacterium
K46	177	Actinobacteriota	Actinobacteria	Corynebacteriales	Corynebacteriaceae	Corynebacterium
K46	176	Actinobacteriota	Actinobacteria	Corynebacteriales	Corynebacteriaceae	Corynebacterium
K46	82	Firmicutes	Clostridia	Peptostreptococcales-Tissierellales	Peptostreptococcales-Tissierellales_fa	Finegoldia
K46	171	Actinobacteriota	Actinobacteria
K46	169	Actinobacteriota	Actinobacteria	Corynebacteriales	Corynebacteriaceae
[truncated: 13,622 more rows]
